# Supplementary material for: Crystal structure of N-(1-allyl-3-chloro-1H-indazol-5-yl)-4-methyl­benzene­sulfonamide
Source: Acta Crystallogr Sect E Struct Rep Online. 2014 Aug 23;70(Pt 9):o1041–2. doi: 10.1107/S1600536814018194 (PMC4186064; doi:10.1107/S1600536814018194)
Supplement: Supplementary file 1 [file e-70-o1041-sup1.cif]

##############################################################################
#                                                                            #
# This CIF contains the data in a paper accepted for publication in          #
# Acta Crystallographica Section E. It conforms to the requirements of       #
# Notes for Authors for Acta Crystallographica Section E, and has been       #
# peer reviewed under the auspices of the IUCr Commission on Journals.       #
#                                                                            #
# Full details of the Crystallographic Information File format               #
# are given in the paper "The Crystallographic Information File (CIF):       #
# a New Standard Archive File for Crystallography" by S. R. Hall, F. H.      #
# Allen and I. D. Brown [Acta Cryst. (1991), A47, 655-685].                  #
#                                                                            #
# The current version of the core CIF dictionary is obtainable from          #
# ftp://ftp.iucr.org/pub/cif_core.dic.                                       #
#                                                                            #
# Software is freely available for graphical display of the structure(s)     #
# in this CIF. For information consult the CIF software page                 #
# http://www.iucr.org/resources/cif/software.                                #
#                                                                            #
# This file may be used for bona fide research purposes within the           #
# scientific community so long as proper attribution is given to the journal # 
# article from which it was obtained.                                        #
#                                                                            #
##############################################################################
data_I
_audit_creation_method     SHELXL-97
_journal_date_recd_electronic     2014-08-06
_journal_date_accepted     2014-08-07
_journal_name_full     'Acta Crystallographica, Section E'
_journal_year     2014
_journal_volume     70
_journal_issue      9
_journal_page_first     o1041
_journal_page_last     o1042
_journal_paper_category     HO
_journal_paper_doi     10.1107/S1600536814018194
_journal_coeditor_code     TK5336
_publ_contact_author_name     'Mohamed Chigr'
_publ_contact_author_address
;
Laboratoire de Chimie Organique et Analytique,
Universit\'e Sultan Moulay Slimane,
Facult\'e des Sciences et Techniques, B\'eni-Mellal, BP 523, Morocco
;
_publ_contact_author_email     'm_chigr@yahoo.fr'
_publ_contact_author_fax     '212 537 77 54 40'
_publ_contact_author_phone     '212 537 77 54 40'
_publ_section_title
;
Crystal structure of
<i>N</i>-(1-allyl-3-chloro-1<i>H</i>-indazol-5-yl)-4-methylbenzenesulfonamide
;
loop_
    _publ_author_name
    _publ_author_address
    'Chicha, Hakima'
;
Laboratoire de Chimie Organique et Analytique,
Universit\'e Sultan Moulay Slimane,
Facult\'e des Sciences et Techniques, B\'eni-Mellal, BP 523, Morocco
;
    'Rakib, El Mostapha'
;
Laboratoire de Chimie Organique et Analytique,
Universit\'e Sultan Moulay Slimane,
Facult\'e des Sciences et Techniques, B\'eni-Mellal, BP 523, Morocco
;
    'Chigr, Mohamed'
;
Laboratoire de Chimie Organique et Analytique,
Universit\'e Sultan Moulay Slimane,
Facult\'e des Sciences et Techniques, B\'eni-Mellal, BP 523, Morocco
;
    'Saadi, Mohamed'
;
Laboratoire de Chimie du Solide Appliqu\'ee,
Facult\'e des Sciences, Universit\'e Mohammed V-Agdal
Avenue Ibn Battouta, BP 1014, Rabat, Morocco
;
    'El Ammari, Lahcen'
;
Laboratoire de Chimie du Solide Appliqu\'ee,
Facult\'e des Sciences, Universit\'e Mohammed V-Agdal
Avenue Ibn Battouta, BP 1014, Rabat, Morocco
;
_database_code_depnum_ccdc_archive     'CCDC 1018456'
_chemical_name_systematic
;
<i>N</i>-(1-Allyl-3-chloro-1<i>H</i>-indazol-5-yl)-4-methylbenzenesulfonamide
;
_chemical_name_common     ?
_chemical_formula_moiety     'C17 H16 Cl N3 O2 S'
_chemical_formula_sum     'C17 H16 Cl N3 O2 S'
_chemical_formula_iupac     'C17 H16 Cl N3 O2 S'
_chemical_formula_weight     361.84
_chemical_melting_point     394
_symmetry_cell_setting     orthorhombic
_symmetry_space_group_name_H-M     'P b c n'
_symmetry_space_group_name_Hall     '-P 2n 2ab'
loop_
    _symmetry_equiv_pos_as_xyz
    'x, y, z'
    '-x+1/2, -y+1/2, z+1/2'
    '-x, y, -z+1/2'
    'x+1/2, -y+1/2, -z'
    '-x, -y, -z'
    'x-1/2, y-1/2, -z-1/2'
    'x, -y, z-1/2'
    '-x-1/2, y-1/2, z'
_cell_length_a     8.1736(12)
_cell_length_b     22.504(4)
_cell_length_c     19.279(3)
_cell_angle_alpha     90.00
_cell_angle_beta     90.00
_cell_angle_gamma     90.00
_cell_volume     3546.2(10)
_cell_formula_units_Z     8
_cell_measurement_reflns_used     3621
_cell_measurement_theta_min     2.78
_cell_measurement_theta_max     26.37
_cell_measurement_temperature     296(2)
_exptl_crystal_description     Block
_exptl_crystal_colour     colourless
_exptl_crystal_size_max     0.40
_exptl_crystal_size_mid     0.36
_exptl_crystal_size_min     0.31
_exptl_crystal_density_diffrn     1.355
_exptl_crystal_density_meas     ?
_exptl_crystal_density_method     'not measured'
_exptl_crystal_F_000     1504
_exptl_absorpt_coefficient_mu     0.347
_exptl_absorpt_correction_type     multi-scan
_exptl_absorpt_process_details     '(SADABS; Sheldrick, 2008)'
_exptl_absorpt_correction_T_min     0.6934
_exptl_absorpt_correction_T_max     0.7466
_exptl_special_details     ?
_diffrn_ambient_temperature     296(2)
_diffrn_radiation_type     MoK\a
_diffrn_radiation_wavelength     0.71073
_diffrn_radiation_source     'fine-focus sealed tube'
_diffrn_radiation_monochromator     graphite
_diffrn_measurement_device_type     'Bruker X8 APEX'
_diffrn_measurement_method     '\f and \w scans'
_diffrn_reflns_number     18362
_diffrn_reflns_av_R_equivalents     0.0510
_diffrn_reflns_av_sigmaI/netI     0.0392
_diffrn_reflns_theta_min     2.78
_diffrn_reflns_theta_max     26.37
_diffrn_reflns_theta_full     26.37
_diffrn_measured_fraction_theta_max     0.999
_diffrn_measured_fraction_theta_full     0.999
_diffrn_reflns_limit_h_min     -9
_diffrn_reflns_limit_h_max     10
_diffrn_reflns_limit_k_min     -28
_diffrn_reflns_limit_k_max     26
_diffrn_reflns_limit_l_min     -22
_diffrn_reflns_limit_l_max     24
_refine_special_details
;
Refinement of <i>F</i>^2^ against all reflections. The weighted <i>R</i>-factor
<i>wR</i> and goodness of fit <i>S</i> are based on <i>F</i>^2^, conventional
<i>R</i>-factors <i>R</i> are based on <i>F</i>, with <i>F</i> set to zero for
negative <i>F</i>^2^. The threshold expression of <i>F</i>^2^ >
\s(<i>F</i>^2^) is used only for calculating <i>R</i>-factors(gt) <i>etc</i>.
and is not relevant to the choice of reflections for refinement.
<i>R</i>-factors based on <i>F</i>^2^ are statistically about twice as large
as those based on <i>F</i>, and <i>R</i>- factors based on all data will be
even larger.
;
_reflns_number_total     3621
_reflns_number_gt     2327
_reflns_threshold_expression     I>2sigma(I)
_refine_ls_structure_factor_coef     Fsqd
_refine_ls_matrix_type     full
_refine_ls_R_factor_all     0.0786
_refine_ls_R_factor_gt     0.0430
_refine_ls_wR_factor_gt     0.1045
_refine_ls_wR_factor_ref     0.1230
_refine_ls_goodness_of_fit_ref     1.019
_refine_ls_restrained_S_all     1.020
_refine_ls_number_reflns     3621
_refine_ls_number_parameters     225
_refine_ls_number_restraints     4
_refine_ls_hydrogen_treatment     constr
_refine_ls_weighting_scheme     calc
_refine_ls_weighting_details
         'calc w=1/[\s^2^(Fo^2^)+(0.0557P)^2^+0.7269P] where P=(Fo^2^+2Fc^2^)/3'
_atom_sites_solution_hydrogens     geom
_atom_sites_solution_primary     direct
_atom_sites_solution_secondary     difmap
_refine_ls_shift/su_max     0.000
_refine_ls_shift/su_mean     0.000
_refine_diff_density_max     0.259
_refine_diff_density_min     -0.259
_refine_ls_extinction_method     'SHELXL97 (Sheldrick, 2008)'
_refine_ls_extinction_coef     0.0026(4)
_refine_ls_extinction_expression
                                  'Fc^*^=kFc[1+0.001xFc^2^\l^3^/sin(2\q)]^-1/4^'
loop_
    _atom_type_symbol
    _atom_type_description
    _atom_type_scat_dispersion_real
    _atom_type_scat_dispersion_imag
    _atom_type_scat_source
    'C' 'C' 0.0033 0.0016
                         'International Tables Vol C Tables 4.2.6.8 and 6.1.1.4'
    'H' 'H' 0.0000 0.0000
                         'International Tables Vol C Tables 4.2.6.8 and 6.1.1.4'
    'N' 'N' 0.0061 0.0033
                         'International Tables Vol C Tables 4.2.6.8 and 6.1.1.4'
    'O' 'O' 0.0106 0.0060
                         'International Tables Vol C Tables 4.2.6.8 and 6.1.1.4'
    'S' 'S' 0.1246 0.1234
                         'International Tables Vol C Tables 4.2.6.8 and 6.1.1.4'
    'Cl' 'Cl' 0.1484 0.1585
                         'International Tables Vol C Tables 4.2.6.8 and 6.1.1.4'
_computing_data_collection     'APEX2 (Bruker, 2009)'
_computing_cell_refinement     'SAINT (Bruker, 2009)'
_computing_data_reduction     'SAINT (Bruker, 2009)'
_computing_structure_solution     'SHELXS97 (Sheldrick, 2008)'
_computing_structure_refinement     'SHELXL97 (Sheldrick, 2008)'
_computing_molecular_graphics     'ORTEP-3 for Windows (Farrugia, 2012)'
_computing_publication_material
                               'PLATON (Spek, 2009) and publCIF (Westrip, 2010)'
loop_
    _atom_site_type_symbol
    _atom_site_label
    _atom_site_fract_x
    _atom_site_fract_y
    _atom_site_fract_z
    _atom_site_U_iso_or_equiv
    _atom_site_adp_type
    _atom_site_calc_flag
    _atom_site_refinement_flags
    _atom_site_occupancy
    _atom_site_symmetry_multiplicity
    _atom_site_disorder_assembly
    _atom_site_disorder_group
    C C1 0.8260(3) -0.03622(11) 0.08181(12) 0.0516(6) Uani d . 1 1 B .
    C C2 0.8328(3) 0.02554(10) 0.06992(11) 0.0427(5) Uani d . 1 1 . .
    C C3 0.9964(3) 0.04008(11) 0.08496(12) 0.0481(6) Uani d . 1 1 . .
    C C4 1.0542(3) 0.09849(12) 0.07951(13) 0.0570(7) Uani d . 1 1 . .
    H H4 1.1624 0.1081 0.0892 0.068 Uiso calc R 1 1 . .
    C C5 0.9446(3) 0.14053(11) 0.05939(13) 0.0532(6) Uani d . 1 1 . .
    H H5 0.9793 0.1798 0.0558 0.064 Uiso calc R 1 1 . .
    C C6 0.7806(3) 0.12692(10) 0.04380(11) 0.0444(5) Uani d . 1 1 . .
    C C7 0.7233(3) 0.06945(10) 0.04817(11) 0.0445(6) Uani d . 1 1 . .
    H H7 0.6156 0.0602 0.0370 0.053 Uiso calc R 1 1 . .
    C C8 0.6222(3) 0.22836(11) 0.14802(13) 0.0503(6) Uani d . 1 1 . .
    C C9 0.6865(3) 0.19241(12) 0.19974(14) 0.0628(7) Uani d . 1 1 . .
    H H9 0.6795 0.1513 0.1961 0.075 Uiso calc R 1 1 . .
    C C10 0.7609(4) 0.21805(15) 0.25663(15) 0.0741(8) Uani d . 1 1 . .
    H H10 0.8063 0.1939 0.2907 0.089 Uiso calc R 1 1 . .
    C C11 0.7691(4) 0.27915(16) 0.26378(16) 0.0756(9) Uani d . 1 1 . .
    C C12 0.7046(4) 0.31338(14) 0.21193(19) 0.0830(10) Uani d . 1 1 . .
    H H12 0.7097 0.3545 0.2162 0.100 Uiso calc R 1 1 . .
    C C13 0.6321(3) 0.28965(12) 0.15350(16) 0.0669(8) Uani d . 1 1 . .
    H H13 0.5911 0.3141 0.1187 0.080 Uiso calc R 1 1 . .
    C C14 0.8448(5) 0.3061(2) 0.32849(19) 0.1179(15) Uani d . 1 1 . .
    H H14A 0.8818 0.2750 0.3586 0.177 Uiso calc R 1 1 . .
    H H14B 0.7645 0.3298 0.3521 0.177 Uiso calc R 1 1 . .
    H H14C 0.9358 0.3307 0.3156 0.177 Uiso calc R 1 1 . .
    C C15 1.2392(3) -0.01960(14) 0.12649(15) 0.0755(9) Uani d D 1 1 . .
    H H15A 1.3111 0.0081 0.1029 0.091 Uiso calc R 1 1 A 1
    H H15B 1.2767 -0.0597 0.1172 0.091 Uiso calc R 1 1 A 1
    C C16A 1.2386(8) -0.0080(6) 0.2012(2) 0.0902(19) Uani d PD 0.579(7) 1 B 1
    H H16A 1.1739 -0.0334 0.2276 0.108 Uiso calc PR 0.579(7) 1 B 1
    C C17A 1.3154(12) 0.0324(4) 0.2354(5) 0.120(2) Uani d PD 0.579(7) 1 B 1
    H H17A 1.3823 0.0593 0.2122 0.144 Uiso calc PR 0.579(7) 1 B 1
    H H17B 1.3039 0.0348 0.2833 0.144 Uiso calc PR 0.579(7) 1 B 1
    C C16B 1.2961(13) -0.0101(9) 0.1975(3) 0.0902(19) Uani d PD 0.421(7) 1 B 2
    H H16B 1.3979 -0.0238 0.2119 0.108 Uiso calc PR 0.421(7) 1 B 2
    C C17B 1.2008(15) 0.0178(6) 0.2393(6) 0.120(2) Uani d PD 0.421(7) 1 B 2
    H H17C 1.0994 0.0312 0.2241 0.144 Uiso calc PR 0.421(7) 1 B 2
    H H17D 1.2333 0.0246 0.2849 0.144 Uiso calc PR 0.421(7) 1 B 2
    N N1 1.0722(2) -0.01207(10) 0.10293(11) 0.0576(6) Uani d . 1 1 B .
    N N2 0.9665(3) -0.05905(9) 0.10217(11) 0.0593(6) Uani d . 1 1 . .
    N N3 0.6711(2) 0.17352(9) 0.02206(10) 0.0510(5) Uani d . 1 1 . .
    H H3N 0.7140 0.2027 0.0059 0.061 Uiso d R 1 1 . .
    O O1 0.4373(2) 0.24036(8) 0.03876(10) 0.0743(6) Uani d . 1 1 . .
    O O2 0.44423(19) 0.14312(8) 0.09892(10) 0.0613(5) Uani d . 1 1 . .
    S S1 0.52632(7) 0.19552(3) 0.07563(3) 0.0508(2) Uani d . 1 1 . .
    Cl Cl1 0.65782(9) -0.08137(3) 0.07145(5) 0.0776(3) Uani d . 1 1 . .
loop_
    _atom_site_aniso_label
    _atom_site_aniso_U_11
    _atom_site_aniso_U_22
    _atom_site_aniso_U_33
    _atom_site_aniso_U_12
    _atom_site_aniso_U_13
    _atom_site_aniso_U_23
    C1 0.0444(14) 0.0511(15) 0.0591(16) 0.0037(11) -0.0066(12) -0.0015(11)
    C2 0.0360(12) 0.0497(14) 0.0424(12) 0.0002(10) -0.0015(10) -0.0025(10)
    C3 0.0361(13) 0.0595(15) 0.0486(14) 0.0021(11) -0.0009(10) -0.0027(11)
    C4 0.0324(13) 0.0728(18) 0.0659(17) -0.0071(12) -0.0022(12) -0.0017(13)
    C5 0.0449(14) 0.0543(15) 0.0605(15) -0.0097(12) 0.0030(12) 0.0020(11)
    C6 0.0380(13) 0.0514(14) 0.0437(13) -0.0018(11) 0.0008(10) 0.0035(10)
    C7 0.0326(12) 0.0537(15) 0.0471(13) -0.0013(10) -0.0013(10) -0.0012(10)
    C8 0.0372(13) 0.0534(16) 0.0603(16) -0.0031(11) 0.0080(11) 0.0041(11)
    C9 0.0652(18) 0.0606(17) 0.0625(17) -0.0024(14) 0.0008(14) 0.0087(13)
    C10 0.0681(19) 0.099(2) 0.0556(17) -0.0019(18) 0.0005(15) 0.0061(16)
    C11 0.0620(18) 0.102(3) 0.0632(19) -0.0170(18) 0.0130(16) -0.0167(17)
    C12 0.094(2) 0.064(2) 0.090(2) -0.0176(18) 0.006(2) -0.0170(17)
    C13 0.0691(18) 0.0497(16) 0.082(2) -0.0021(14) 0.0029(16) 0.0027(13)
    C14 0.113(3) 0.162(4) 0.078(2) -0.028(3) 0.007(2) -0.041(2)
    C15 0.0471(15) 0.094(2) 0.086(2) 0.0195(15) -0.0203(15) -0.0028(16)
    C16A 0.051(5) 0.108(3) 0.112(3) 0.026(6) -0.053(3) -0.003(3)
    C17A 0.125(7) 0.150(6) 0.085(4) -0.008(6) -0.019(5) -0.002(4)
    C16B 0.051(5) 0.108(3) 0.112(3) 0.026(6) -0.053(3) -0.003(3)
    C17B 0.125(7) 0.150(6) 0.085(4) -0.008(6) -0.019(5) -0.002(4)
    N1 0.0400(11) 0.0674(15) 0.0655(14) 0.0090(11) -0.0081(10) -0.0028(11)
    N2 0.0556(13) 0.0575(13) 0.0649(14) 0.0090(12) -0.0079(11) -0.0014(10)
    N3 0.0487(12) 0.0504(12) 0.0540(12) -0.0004(9) 0.0008(10) 0.0125(9)
    O1 0.0602(12) 0.0682(12) 0.0945(14) 0.0180(10) -0.0207(11) 0.0137(10)
    O2 0.0408(9) 0.0583(11) 0.0848(12) -0.0107(8) 0.0069(9) 0.0003(9)
    S1 0.0372(3) 0.0478(4) 0.0673(4) 0.0015(3) -0.0050(3) 0.0078(3)
    Cl1 0.0639(5) 0.0553(4) 0.1137(7) -0.0094(3) -0.0186(4) 0.0066(4)
_geom_special_details
;
All e.s.d.'s (except the e.s.d. in the dihedral angle between two l.s. planes)
are estimated using the full covariance matrix. The cell e.s.d.'s are taken
into account individually in the estimation of e.s.d.'s in distances, angles
and torsion angles; correlations between e.s.d.'s in cell parameters are only
used when they are defined by crystal symmetry. An approximate (isotropic)
treatment of cell e.s.d.'s is used for estimating e.s.d.'s involving l.s.
planes.
;
loop_
    _geom_bond_atom_site_label_1
    _geom_bond_atom_site_label_2
    _geom_bond_site_symmetry_2
    _geom_bond_distance
    _geom_bond_publ_flag
    C1 N2 . 1.318(3) ?
    C1 C2 . 1.410(3) ?
    C1 Cl1 . 1.721(3) ?
    C2 C7 . 1.398(3) ?
    C2 C3 . 1.407(3) ?
    C3 N1 . 1.371(3) ?
    C3 C4 . 1.400(3) ?
    C4 C5 . 1.359(3) ?
    C4 H4 . 0.9300 ?
    C5 C6 . 1.407(3) ?
    C5 H5 . 0.9300 ?
    C6 C7 . 1.378(3) ?
    C6 N3 . 1.441(3) ?
    C7 H7 . 0.9300 ?
    C8 C13 . 1.386(3) ?
    C8 C9 . 1.387(3) ?
    C8 S1 . 1.763(3) ?
    C9 C10 . 1.381(4) ?
    C9 H9 . 0.9300 ?
    C10 C11 . 1.384(4) ?
    C10 H10 . 0.9300 ?
    C11 C12 . 1.368(5) ?
    C11 C14 . 1.519(4) ?
    C12 C13 . 1.380(4) ?
    C12 H12 . 0.9300 ?
    C13 H13 . 0.9300 ?
    C14 H14A . 0.9600 ?
    C14 H14B . 0.9600 ?
    C14 H14C . 0.9600 ?
    C15 N1 . 1.448(3) ?
    C15 C16B . 1.461(2) ?
    C15 C16A . 1.464(2) ?
    C15 H15A . 0.9700 ?
    C15 H15B . 0.9700 ?
    C16A C17A . 1.286(2) ?
    C16A H16A . 0.9300 ?
    C17A H17A . 0.9300 ?
    C17A H17B . 0.9300 ?
    C16B C17B . 1.286(2) ?
    C16B H16B . 0.9300 ?
    C17B H17C . 0.9300 ?
    C17B H17D . 0.9300 ?
    N1 N2 . 1.366(3) ?
    N3 S1 . 1.647(2) ?
    N3 H3N . 0.8060 ?
    O1 S1 . 1.4329(18) ?
    O2 S1 . 1.4291(17) ?
loop_
    _geom_angle_atom_site_label_1
    _geom_angle_atom_site_label_2
    _geom_angle_atom_site_label_3
    _geom_angle_site_symmetry_1
    _geom_angle_site_symmetry_3
    _geom_angle
    _geom_angle_publ_flag
    N2 C1 C2 . . 113.4(2) ?
    N2 C1 Cl1 . . 120.0(2) ?
    C2 C1 Cl1 . . 126.52(19) ?
    C7 C2 C3 . . 120.4(2) ?
    C7 C2 C1 . . 136.1(2) ?
    C3 C2 C1 . . 103.5(2) ?
    N1 C3 C4 . . 132.1(2) ?
    N1 C3 C2 . . 106.4(2) ?
    C4 C3 C2 . . 121.5(2) ?
    C5 C4 C3 . . 116.9(2) ?
    C5 C4 H4 . . 121.5 ?
    C3 C4 H4 . . 121.5 ?
    C4 C5 C6 . . 122.5(2) ?
    C4 C5 H5 . . 118.8 ?
    C6 C5 H5 . . 118.8 ?
    C7 C6 C5 . . 121.0(2) ?
    C7 C6 N3 . . 119.3(2) ?
    C5 C6 N3 . . 119.7(2) ?
    C6 C7 C2 . . 117.6(2) ?
    C6 C7 H7 . . 121.2 ?
    C2 C7 H7 . . 121.2 ?
    C13 C8 C9 . . 120.2(3) ?
    C13 C8 S1 . . 120.3(2) ?
    C9 C8 S1 . . 119.5(2) ?
    C10 C9 C8 . . 119.6(3) ?
    C10 C9 H9 . . 120.2 ?
    C8 C9 H9 . . 120.2 ?
    C9 C10 C11 . . 121.1(3) ?
    C9 C10 H10 . . 119.5 ?
    C11 C10 H10 . . 119.5 ?
    C12 C11 C10 . . 117.9(3) ?
    C12 C11 C14 . . 122.2(3) ?
    C10 C11 C14 . . 119.9(3) ?
    C11 C12 C13 . . 123.0(3) ?
    C11 C12 H12 . . 118.5 ?
    C13 C12 H12 . . 118.5 ?
    C12 C13 C8 . . 118.2(3) ?
    C12 C13 H13 . . 120.9 ?
    C8 C13 H13 . . 120.9 ?
    C11 C14 H14A . . 109.5 ?
    C11 C14 H14B . . 109.5 ?
    H14A C14 H14B . . 109.5 ?
    C11 C14 H14C . . 109.5 ?
    H14A C14 H14C . . 109.5 ?
    H14B C14 H14C . . 109.5 ?
    N1 C15 C16B . . 125.2(5) ?
    N1 C15 C16A . . 106.5(3) ?
    C16B C15 C16A . . 18.8(5) ?
    N1 C15 H15A . . 110.4 ?
    C16B C15 H15A . . 98.8 ?
    C16A C15 H15A . . 110.4 ?
    N1 C15 H15B . . 110.4 ?
    C16B C15 H15B . . 102.0 ?
    C16A C15 H15B . . 110.4 ?
    H15A C15 H15B . . 108.6 ?
    C17A C16A C15 . . 128.9(8) ?
    C17A C16A H16A . . 115.5 ?
    C15 C16A H16A . . 115.5 ?
    C16A C17A H17A . . 120.0 ?
    C16A C17A H17B . . 120.0 ?
    H17A C17A H17B . . 120.0 ?
    C17B C16B C15 . . 117.8(10) ?
    C17B C16B H16B . . 121.1 ?
    C15 C16B H16B . . 121.1 ?
    C16B C17B H17C . . 120.0 ?
    C16B C17B H17D . . 120.0 ?
    H17C C17B H17D . . 120.0 ?
    N2 N1 C3 . . 111.97(18) ?
    N2 N1 C15 . . 120.6(2) ?
    C3 N1 C15 . . 127.2(2) ?
    C1 N2 N1 . . 104.6(2) ?
    C6 N3 S1 . . 118.87(15) ?
    C6 N3 H3N . . 115.8 ?
    S1 N3 H3N . . 108.1 ?
    O2 S1 O1 . . 119.90(11) ?
    O2 S1 N3 . . 106.65(10) ?
    O1 S1 N3 . . 105.41(11) ?
    O2 S1 C8 . . 107.81(11) ?
    O1 S1 C8 . . 108.85(12) ?
    N3 S1 C8 . . 107.64(10) ?
loop_
    _geom_hbond_atom_site_label_D
    _geom_hbond_atom_site_label_H
    _geom_hbond_atom_site_label_A
    _geom_hbond_site_symmetry_A
    _geom_hbond_distance_DH
    _geom_hbond_distance_HA
    _geom_hbond_distance_DA
    _geom_hbond_angle_DHA
    N3 H3N O1 4 0.81 2.39 3.140(3) 155.1
    C4 H4 O2 1_655 0.93 2.44 3.364(3) 171.1
    C5 H5 O1 4 0.93 2.58 3.282(3) 132.3
_iucr_refine_instructions_details
;
TITL EL13_D577_DRX2_HB1T2 in Pbcn
CELL  0.71073   8.1736  22.5042  19.2792   90.000   90.000   90.000
ZERR     8.00   0.0012   0.0037   0.0032    0.000    0.000    0.000
LATT   1
SYMM  1/2 - X, 1/2 - Y, 1/2 + Z
SYMM  - X,   Y, 1/2 - Z
SYMM  1/2 + X, 1/2 - Y, - Z
SFAC  C    H    N    O    S    CL
UNIT  136  128  24   16   8    8
MERG   2
OMIT     0   0   2
OMIT     1   1   0
OMIT     0   2   1
OMIT     0   2   0
SHEL   40 0.8
HTAB N3 O1_$1
HTAB C4 O2_$2
HTAB C5 O1_$1
eqiv $1 x+1/2, -y+1/2, -z
eqiv $2 1+x, y, z
EADP C17A C17B
EADP C16A C16B
DFIX  1.458 0.002 C15 C16A
DFIX  1.458 0.002 C15 C16B
DFIX  1.287 0.002 C16A C17A
DFIX  1.287 0.002 C16B C17B
FMAP   2
PLAN    6
ACTA
BOND
BOND   $H
L.S.  10
TEMP    23.00
WGHT    0.055700    0.726900
EXTI    0.002577
FVAR       0.29057   0.57889
C1    1    0.825950   -0.036223    0.081814    11.00000    0.04444    0.05114 =
         0.05909   -0.00149   -0.00663    0.00373
C2    1    0.832817    0.025543    0.069922    11.00000    0.03598    0.04975 =
         0.04245   -0.00253   -0.00154    0.00017
C3    1    0.996432    0.040081    0.084964    11.00000    0.03607    0.05951 =
         0.04858   -0.00274   -0.00089    0.00206
C4    1    1.054157    0.098487    0.079510    11.00000    0.03242    0.07278 =
         0.06592   -0.00171   -0.00219   -0.00711
AFIX  43
H4    2    1.162450    0.108066    0.089207    11.00000   -1.20000
AFIX   0
C5    1    0.944580    0.140532    0.059385    11.00000    0.04487    0.05425 =
         0.06053    0.00199    0.00298   -0.00968
AFIX  43
H5    2    0.979281    0.179768    0.055786    11.00000   -1.20000
AFIX   0
C6    1    0.780650    0.126921    0.043798    11.00000    0.03802    0.05144 =
         0.04369    0.00352    0.00078   -0.00175
C7    1    0.723309    0.069454    0.048171    11.00000    0.03260    0.05371 =
         0.04713   -0.00117   -0.00131   -0.00132
AFIX  43
H7    2    0.615557    0.060218    0.037042    11.00000   -1.20000
AFIX   0
C8    1    0.622161    0.228363    0.148021    11.00000    0.03716    0.05337 =
         0.06034    0.00411    0.00796   -0.00307
C9    1    0.686477    0.192413    0.199740    11.00000    0.06524    0.06064 =
         0.06245    0.00871    0.00082   -0.00237
AFIX  43
H9    2    0.679471    0.151283    0.196108    11.00000   -1.20000
AFIX   0
C10   1    0.760937    0.218052    0.256626    11.00000    0.06806    0.09858 =
         0.05561    0.00608    0.00051   -0.00189
AFIX  43
H10   2    0.806344    0.193866    0.290675    11.00000   -1.20000
AFIX   0
C11   1    0.769078    0.279152    0.263784    11.00000    0.06203    0.10163 =
         0.06324   -0.01665    0.01297   -0.01702
C12   1    0.704555    0.313376    0.211929    11.00000    0.09445    0.06401 =
         0.09045   -0.01700    0.00615   -0.01755
AFIX  43
H12   2    0.709719    0.354494    0.216241    11.00000   -1.20000
AFIX   0
C13   1    0.632140    0.289649    0.153504    11.00000    0.06906    0.04966 =
         0.08206    0.00270    0.00293   -0.00213
AFIX  43
H13   2    0.591140    0.314131    0.118746    11.00000   -1.20000
AFIX   0
C14   1    0.844772    0.306132    0.328494    11.00000    0.11342    0.16207 =
         0.07824   -0.04112    0.00719   -0.02839
AFIX  33
H14A  2    0.881832    0.274952    0.358627    11.00000   -1.50000
H14B  2    0.764503    0.329779    0.352149    11.00000   -1.50000
H14C  2    0.935813    0.330715    0.315599    11.00000   -1.50000
AFIX   0
C15   1    1.239202   -0.019600    0.126488    11.00000    0.04713    0.09362 =
         0.08572   -0.00276   -0.02035    0.01951
AFIX  23
H15A  2    1.311129    0.008093    0.102896    11.00000   -1.20000
H15B  2    1.276730   -0.059706    0.117176    11.00000   -1.20000
AFIX   0
PART    1
C16A  1    1.238635   -0.008009    0.201224    21.00000    0.05051    0.10807 =
         0.11213   -0.00335   -0.05337    0.02638
AFIX  43
H16A  2    1.173892   -0.033369    0.227630    21.00000   -1.20000
AFIX   0
C17A  1    1.315357    0.032422    0.235389    21.00000    0.12457    0.15014 =
         0.08457   -0.00212   -0.01932   -0.00796
AFIX  93
H17A  2    1.382278    0.059282    0.212174    21.00000   -1.20000
H17B  2    1.303899    0.034790    0.283303    21.00000   -1.20000
AFIX   0
PART    2
C16B  1    1.296095   -0.010128    0.197479   -21.00000    0.05051    0.10807 =
         0.11213   -0.00335   -0.05337    0.02638
AFIX  43
H16B  2    1.397892   -0.023843    0.211905   -21.00000   -1.20000
AFIX   0
C17B  1    1.200801    0.017789    0.239343   -21.00000    0.12457    0.15014 =
         0.08457   -0.00212   -0.01932   -0.00796
AFIX  93
H17C  2    1.099389    0.031208    0.224077   -21.00000   -1.20000
H17D  2    1.233279    0.024564    0.284893   -21.00000   -1.20000
AFIX   0
PART    0
N1    3    1.072219   -0.012066    0.102928    11.00000    0.04000    0.06741 =
         0.06553   -0.00283   -0.00811    0.00897
N2    3    0.966514   -0.059050    0.102167    11.00000    0.05556    0.05745 =
         0.06490   -0.00138   -0.00785    0.00904
N3    3    0.671143    0.173523    0.022059    11.00000    0.04866    0.05041 =
         0.05403    0.01248    0.00081   -0.00042
AFIX   3
H3N   2    0.713956    0.202664    0.005890    11.00000   -1.20000
AFIX   0
O1    4    0.437266    0.240357    0.038758    11.00000    0.06024    0.06822 =
         0.09449    0.01369   -0.02075    0.01799
O2    4    0.444231    0.143119    0.098916    11.00000    0.04076    0.05833 =
         0.08484    0.00034    0.00695   -0.01066
S1    5    0.526319    0.195518    0.075625    11.00000    0.03723    0.04778 =
         0.06729    0.00778   -0.00499    0.00145
CL1   6    0.657817   -0.081373    0.071447    11.00000    0.06393    0.05528 =
         0.11367    0.00657   -0.01858   -0.00938
HKLF 4
REM  EL13_D577_DRX2_HB1T2 in Pbcn
REM R1 =  0.0430 for   2327 Fo > 4sig(Fo)  and  0.0786 for all   3621 data
REM    225 parameters refined using      4 restraints
END
WGHT      0.0554      0.7292
REM Highest difference peak  0.259,  deepest hole -0.259,  1-sigma level  0.044
Q1    1   1.2494 -0.0057  0.2273  11.00000  0.05    0.26
Q2    1   0.9037  0.0373  0.0825  11.00000  0.05    0.24
Q3    1   1.0211  0.0680  0.0755  11.00000  0.05    0.19
Q4    1   1.0108  0.2916  0.3370  11.00000  0.05    0.18
Q5    1   0.9041  0.3637  0.3074  11.00000  0.05    0.18
Q6    1   1.0238  0.0187  0.1020  11.00000  0.05    0.17
;
