# Supplementary material for: Crystal structure of N-(1-allyl-3-chloro-1H-indazol-5-yl)-4-methyl­benzene­sulfonamide
Source: Acta Crystallogr Sect E Struct Rep Online. 2014 Aug 23;70(Pt 9):o1041–2. doi: 10.1107/S1600536814018194 (PMC4186064; doi:10.1107/S1600536814018194)
Supplement: Supplementary file 2 [file e-70-o1041-Isup2.hkl]

# 
# h,k,l, Fc-squared, Fo-squared, sigma(Fo-squared) and status flag 
# 
data_I
_shelx_title ' EL13_D577_DRX2_HB1T2 in Pbcn' 
_shelx_refln_list_code          4 
_shelx_F_calc_maximum      361.90 
_exptl_crystal_F_000      1504.00 
_reflns_d_resolution_high  0.8002 
 
loop_ 
 _symmetry_equiv_pos_as_xyz 
 'x, y, z' 
 '-x+1/2, -y+1/2, z+1/2' 
 '-x, y, -z+1/2' 
 'x+1/2, -y+1/2, -z' 
 '-x, -y, -z' 
 'x-1/2, y-1/2, -z-1/2' 
 'x, -y, z-1/2' 
 '-x-1/2, y-1/2, z' 
 
_cell_length_a     8.1736 
_cell_length_b    22.5042 
_cell_length_c    19.2792 
_cell_angle_alpha  90.000 
_cell_angle_beta   90.000 
_cell_angle_gamma  90.000 
 
_shelx_F_squared_multiplier     1.000 
 
loop_ 
 _refln_index_h 
 _refln_index_k 
 _refln_index_l 
 _refln_F_squared_calc 
 _refln_F_squared_meas 
 _refln_F_squared_sigma 
 _refln_observed_status 
   2   0   0     9488.84     9745.26    136.96 o 
   4   0   0     6580.19     7446.76    160.82 o 
   6   0   0     1751.82     1768.23     63.41 o 
   8   0   0      302.03      330.52     56.86 o 
  10   0   0      560.22      441.94     74.64 o 
   3   1   0     9046.90     9676.90    112.39 o 
   5   1   0        2.92       -0.62      7.70 o 
   7   1   0      541.89      518.36     43.14 o 
   9   1   0        0.14      -19.80     27.83 o 
   2   2   0     5926.98     5640.28     73.00 o 
   4   2   0       21.07       11.96      4.98 o 
   6   2   0      128.31      114.34     14.25 o 
   8   2   0       88.95      102.80     28.05 o 
  10   2   0        3.38        4.06     29.61 o 
   1   3   0    62080.15    65894.96    674.47 o 
   3   3   0     1089.27      891.59     22.84 o 
   5   3   0     2180.76     2198.17     41.09 o 
   7   3   0      372.93      377.09     55.09 o 
   9   3   0      198.82      146.74     32.63 o 
   0   4   0    39341.63    41669.17    650.80 o 
   2   4   0     3691.35     3590.74     48.76 o 
   4   4   0      382.20      433.33     15.34 o 
   6   4   0      156.96      139.78     17.10 o 
   8   4   0      511.12      487.75     46.49 o 
  10   4   0       39.89       46.13     30.95 o 
   1   5   0     5442.27     5199.97     78.01 o 
   3   5   0    12498.83    12093.73    174.46 o 
   5   5   0      871.15      958.63     26.00 o 
   7   5   0       17.47       38.96     15.97 o 
   9   5   0       24.52       30.54     27.13 o 
   0   6   0     5310.91     4513.60     98.31 o 
   2   6   0      175.62      216.75      9.45 o 
   4   6   0     2669.84     2486.05     64.83 o 
   6   6   0        2.21       -2.91     11.67 o 
   8   6   0      108.02      167.56     31.20 o 
   1   7   0    12985.01    12783.08    212.32 o 
   3   7   0     5919.78     6394.09     99.15 o 
   5   7   0      856.27      853.24     26.12 o 
   7   7   0       29.02       47.88     16.79 o 
   9   7   0       14.38      -21.62     21.62 o 
   0   8   0    17436.11    17161.42    342.86 o 
   2   8   0       15.67       59.32      9.95 o 
   4   8   0      180.17      169.39     15.73 o 
   6   8   0     6662.88     6503.38    160.85 o 
   8   8   0      228.06      226.57     28.39 o 
   1   9   0       40.77       46.83      9.64 o 
   3   9   0     2561.98     2875.63     53.49 o 
   5   9   0       19.96       26.05     12.99 o 
   7   9   0      209.10      239.88     30.57 o 
   9   9   0       38.46       89.54     31.20 o 
   0  10   0     6785.29     6318.55    140.30 o 
   2  10   0     2081.31     2261.59     43.65 o 
   4  10   0      131.15      221.61     36.62 o 
   6  10   0      375.28      330.37     43.24 o 
   8  10   0       67.06       50.65     19.37 o 
   1  11   0     2800.60     2323.23     54.10 o 
   3  11   0     1402.07     1364.32     39.84 o 
   5  11   0     5230.73     4920.25    129.12 o 
   7  11   0     1215.30     1121.72     59.27 o 
   9  11   0        8.37       31.53     21.54 o 
   0  12   0      298.02      524.88     33.18 o 
   2  12   0     1088.89     1002.47     27.32 o 
   4  12   0     3254.59     2945.52     73.98 o 
   6  12   0       39.27       28.63     24.87 o 
   8  12   0      249.59      199.15     74.04 o 
   1  13   0      787.58      857.72     33.35 o 
   3  13   0     8340.20     7885.03    161.18 o 
   5  13   0        2.29        0.51     25.28 o 
   7  13   0        0.01       -0.61     18.83 o 
   9  13   0        0.31        6.08     21.46 o 
   0  14   0     1617.27     1672.81     84.24 o 
   2  14   0      127.39      151.25     14.13 o 
   4  14   0       76.59       90.10     32.37 o 
   6  14   0      925.59     1002.22     58.22 o 
   8  14   0       61.58       34.43     24.28 o 
   1  15   0     1398.90     1354.14     43.68 o 
   3  15   0      523.05      568.01     33.90 o 
   5  15   0     1478.51     1371.38     62.05 o 
   7  15   0      218.27      272.24     36.86 o 
   0  16   0      383.80      451.43     54.50 o 
   2  16   0      869.66      830.53     29.19 o 
   4  16   0     1593.09     1404.68     48.49 o 
   6  16   0       10.28       22.97     21.90 o 
   8  16   0        3.22       22.67     26.76 o 
   1  17   0      141.17      119.64     25.54 o 
   3  17   0      462.47      452.87     41.05 o 
   5  17   0      142.17      171.30     31.53 o 
   7  17   0       15.84       23.57     25.92 o 
   0  18   0     7456.26     7489.14    265.79 o 
   2  18   0      426.05      423.34     41.41 o 
   4  18   0       96.92       93.18     32.57 o 
   6  18   0      816.34      795.73     70.51 o 
   1  19   0     1590.70     1388.82     63.58 o 
   3  19   0       45.79       62.80     24.44 o 
   5  19   0       14.95       71.26     33.76 o 
   7  19   0      141.92      141.96     33.08 o 
   0  20   0       49.18       55.67     31.98 o 
   2  20   0     3802.40     3821.84    119.23 o 
   4  20   0      762.46      823.59     61.59 o 
   6  20   0       24.06       20.63     37.31 o 
   1  21   0      552.31      503.88     47.76 o 
   3  21   0      114.72      163.57     33.91 o 
   5  21   0       52.36       82.80     30.36 o 
   0  22   0       57.21       90.02     41.46 o 
   2  22   0        1.30       15.05     22.57 o 
   4  22   0       18.39      -10.75     26.06 o 
   6  22   0        3.22      -12.43     27.83 o 
   1  23   0      413.13      372.46     44.77 o 
   3  23   0      824.17      841.31     68.73 o 
   5  23   0       54.86       52.25     30.56 o 
   0  24   0       15.11       -1.18     30.80 o 
   2  24   0      251.10      346.34    118.46 o 
   4  24   0      124.49      121.29     42.64 o 
   1  25   0      649.59      590.12     56.55 o 
   3  25   0        1.43       16.24     26.65 o 
   0  26   0      283.15      189.54     53.31 o 
   2  26   0       16.28      -12.92     22.09 o 
   1  27   0        4.07        3.87     24.96 o 
   0  28   0       46.49       13.03     41.46 o 
   1   1   1    10731.69     7320.50    194.43 o 
   2   1   1     1395.37     1186.43     13.96 o 
   3   1   1      184.72      192.09      6.45 o 
   4   1   1      690.54      777.84     13.07 o 
   5   1   1       20.43       11.17      4.80 o 
   6   1   1       91.57      103.90     11.16 o 
   7   1   1       32.83       50.08     16.14 o 
   8   1   1      422.34      442.23     30.79 o 
   9   1   1        0.86      -14.69     14.69 o 
  10   1   1      351.06      319.79     32.80 o 
   1   2   1     1417.02     1291.54     15.59 o 
   2   2   1     5461.73     5657.80     52.05 o 
   3   2   1     4935.71     5119.59     48.97 o 
   4   2   1     1609.37     1615.92     19.88 o 
   5   2   1     1500.02     1578.70     23.91 o 
   6   2   1       85.27       99.63     10.23 o 
   7   2   1       10.28      -12.28     12.28 o 
   8   2   1       42.42       32.99     23.64 o 
   9   2   1       34.44        7.02     18.98 o 
  10   2   1        0.06      -17.85     17.85 o 
   1   3   1     6490.90     6107.92     62.45 o 
   2   3   1    10850.61    10609.35     94.51 o 
   3   3   1      562.79      646.88     10.45 o 
   4   3   1     3454.65     3608.65     48.46 o 
   5   3   1       43.44       54.52      6.87 o 
   6   3   1      261.99      255.95     13.63 o 
   7   3   1      594.65      650.43     34.25 o 
   8   3   1      696.34      770.87     39.60 o 
   9   3   1       21.18        4.29     23.76 o 
  10   3   1       32.58       57.62     21.72 o 
   0   4   1     5259.47     5647.62     81.33 o 
   1   4   1    10588.83    10736.91     86.19 o 
   2   4   1     2637.02     2510.29     27.85 o 
   3   4   1     4599.56     4695.05     43.97 o 
   4   4   1      282.01      295.36     16.14 o 
   5   4   1      472.91      482.12     13.92 o 
   6   4   1      222.31      240.53     12.97 o 
   7   4   1     3861.08     3839.01     80.16 o 
   8   4   1       14.15       36.86     16.78 o 
   9   4   1      546.67      583.27     47.96 o 
  10   4   1       27.08       -0.03     19.68 o 
   1   5   1      110.57      105.43      4.75 o 
   2   5   1      465.58      499.75     10.36 o 
   3   5   1       23.68       14.15      3.45 o 
   4   5   1     1232.86     1404.08     22.02 o 
   5   5   1      311.20      361.99     13.33 o 
   6   5   1      467.67      481.36     18.79 o 
   7   5   1       37.62       40.16     11.53 o 
   8   5   1      322.27      269.67     25.46 o 
   9   5   1       11.95      -12.61     16.68 o 
  10   5   1       91.29      108.16     23.01 o 
   0   6   1     2098.35     2319.20     46.40 o 
   1   6   1     1262.62     1209.18     19.77 o 
   2   6   1      283.98      307.97      8.65 o 
   3   6   1      667.03      681.62     12.65 o 
   4   6   1      169.85      139.27      7.57 o 
   5   6   1      989.95      999.09     21.26 o 
   6   6   1      577.57      559.07     19.66 o 
   7   6   1      546.60      606.38     38.15 o 
   8   6   1      104.84       84.05     17.99 o 
   9   6   1      288.75      229.97     27.08 o 
   1   7   1     3506.41     3306.16     38.19 o 
   2   7   1     7494.56     7216.83     82.12 o 
   3   7   1      604.01      619.15     12.54 o 
   4   7   1      418.98      458.88     13.28 o 
   5   7   1     1222.90     1282.20     27.64 o 
   6   7   1     1132.32     1037.96     30.16 o 
   7   7   1      140.02      130.68     16.52 o 
   8   7   1      555.98      557.53     27.16 o 
   9   7   1       24.65      -16.11     16.11 o 
   0   8   1      191.75      229.73     14.97 o 
   1   8   1     7924.82     7600.50     86.46 o 
   2   8   1        6.25       -2.04      3.87 o 
   3   8   1      252.02      305.20     10.00 o 
   4   8   1      696.99      649.57     22.31 o 
   5   8   1      693.24      726.45     21.02 o 
   6   8   1      390.83      419.88     25.43 o 
   7   8   1       70.26       54.44     15.05 o 
   8   8   1        4.37        5.48     11.74 o 
   9   8   1       17.32       25.71     19.02 o 
   1   9   1        0.02       -4.73      4.73 o 
   2   9   1     4721.26     5187.62     69.06 o 
   3   9   1     1065.99     1014.04     18.54 o 
   4   9   1     8138.88     8136.82     96.57 o 
   5   9   1      864.98      847.98     21.39 o 
   6   9   1     6120.42     5953.94    143.11 o 
   7   9   1       24.00        3.13     11.26 o 
   8   9   1       49.80       40.64     13.58 o 
   9   9   1       96.52       89.88     19.37 o 
   0  10   1     2289.20     2276.07     55.06 o 
   1  10   1     1881.34     1986.18     33.21 o 
   2  10   1       19.88       29.14      5.55 o 
   3  10   1        7.96       20.63      5.72 o 
   4  10   1      451.39      445.05     16.72 o 
   5  10   1      382.94      389.14     17.04 o 
   6  10   1      237.26      218.28     30.86 o 
   7  10   1       13.71       26.10     14.04 o 
   8  10   1        0.83       17.40     13.17 o 
   9  10   1       12.84       11.80     13.86 o 
   1  11   1      359.56      356.88     21.58 o 
   2  11   1     1858.49     1767.12     44.91 o 
   3  11   1      140.63      177.08     10.60 o 
   4  11   1     1247.64     1201.57     24.83 o 
   5  11   1       28.96       27.82     10.60 o 
   6  11   1       20.31       18.73     13.09 o 
   7  11   1       93.12      136.46     19.23 o 
   8  11   1      799.40      830.73     48.22 o 
   9  11   1        0.17       -6.24     13.78 o 
   0  12   1      118.96      148.58     15.33 o 
   1  12   1      914.36     1010.93     29.17 o 
   2  12   1      552.11      528.61     18.40 o 
   3  12   1     1735.89     1783.41     30.91 o 
   4  12   1      117.71      125.13     13.58 o 
   5  12   1      466.75      472.00     24.07 o 
   6  12   1      780.76      787.96     37.17 o 
   7  12   1      760.69      806.51     38.90 o 
   8  12   1        0.15      -12.21     12.21 o 
   9  12   1      138.83      138.56     19.96 o 
   1  13   1      729.65      686.13     20.28 o 
   2  13   1      437.41      436.52     21.79 o 
   3  13   1       18.42       25.18      8.29 o 
   4  13   1        0.55       -3.55     10.22 o 
   5  13   1        0.27       10.91     10.62 o 
   6  13   1        4.01       10.78     14.65 o 
   7  13   1      123.94      124.64     20.02 o 
   8  13   1       36.32       52.36     16.55 o 
   9  13   1       31.68       46.01     16.24 o 
   0  14   1      884.29      906.75     50.59 o 
   1  14   1      798.55      797.00     30.18 o 
   2  14   1        0.25        4.72      7.35 o 
   3  14   1      266.61      227.92     17.89 o 
   4  14   1      578.38      613.61     27.51 o 
   5  14   1      241.73      215.57     18.43 o 
   6  14   1       75.41       71.73     28.55 o 
   7  14   1      590.23      592.19     35.37 o 
   8  14   1        0.23      -10.27     19.32 o 
   1  15   1      134.63      146.12     15.36 o 
   2  15   1     3436.58     3378.69     54.69 o 
   3  15   1      276.66      282.65     19.69 o 
   4  15   1       68.48       72.09     13.43 o 
   5  15   1      428.57      469.46     29.43 o 
   6  15   1      126.55      120.50     19.75 o 
   7  15   1       11.28       31.08     16.82 o 
   8  15   1      443.66      544.46     52.14 o 
   0  16   1      133.54      198.99     21.21 o 
   1  16   1       74.14       70.43     16.77 o 
   2  16   1      315.48      328.48     18.15 o 
   3  16   1       37.78       30.84     12.09 o 
   4  16   1      510.08      517.97     27.35 o 
   5  16   1     2704.78     2709.58     65.81 o 
   6  16   1       14.87       16.07     15.44 o 
   7  16   1       44.22       31.89     23.25 o 
   8  16   1       68.14      106.03     22.10 o 
   1  17   1      372.96      349.42     22.00 o 
   2  17   1     1356.08     1354.27     38.30 o 
   3  17   1      754.84      811.27     36.70 o 
   4  17   1      130.04      165.65     18.16 o 
   5  17   1      277.96      276.64     38.99 o 
   6  17   1      109.98      162.16     22.77 o 
   7  17   1      109.89      152.45     22.37 o 
   8  17   1        0.19       -8.76     16.46 o 
   0  18   1      133.69      162.38     38.50 o 
   1  18   1      951.53      905.92     44.61 o 
   2  18   1      108.29       88.25     15.22 o 
   3  18   1      176.59      184.50     20.82 o 
   4  18   1      152.91      152.44     18.09 o 
   5  18   1        8.79       -3.33     13.98 o 
   6  18   1       16.57       10.85     17.42 o 
   7  18   1        0.28        3.87     16.39 o 
   1  19   1       27.15       47.66     16.35 o 
   2  19   1       51.88       36.69     17.30 o 
   3  19   1       19.51        6.16     12.82 o 
   4  19   1      124.16      120.15     21.16 o 
   5  19   1      155.88      118.13     21.23 o 
   6  19   1       41.41       35.43     22.91 o 
   7  19   1        1.88       -8.73     16.48 o 
   0  20   1      461.83      420.34     42.25 o 
   1  20   1      513.57      528.40     33.02 o 
   2  20   1      551.54      500.99     32.68 o 
   3  20   1       29.26       34.92     16.40 o 
   4  20   1       65.22       54.84     17.82 o 
   5  20   1      111.50      136.29     23.76 o 
   6  20   1       23.82       22.27     19.08 o 
   7  20   1        0.88       -3.18     18.77 o 
   1  21   1      343.17      351.48     30.10 o 
   2  21   1      236.41      275.03     36.08 o 
   3  21   1       39.83       40.85     17.61 o 
   4  21   1        0.96        1.08     15.12 o 
   5  21   1       45.37       28.76     18.08 o 
   6  21   1      115.27       87.55     22.73 o 
   0  22   1      395.32      314.92     49.17 o 
   1  22   1      133.01      154.28     23.00 o 
   2  22   1       57.41       45.00     17.61 o 
   3  22   1       89.57      119.27     23.02 o 
   4  22   1       46.99       52.75     19.37 o 
   5  22   1       68.60       81.58     28.94 o 
   6  22   1       68.08       92.67     23.76 o 
   1  23   1       84.71      131.44     22.86 o 
   2  23   1       41.89       56.47     19.91 o 
   3  23   1       12.49        8.83     16.42 o 
   4  23   1       91.54       77.11     21.46 o 
   5  23   1        0.21      -15.77     17.60 o 
   0  24   1      127.72      143.60     33.50 o 
   1  24   1       12.29       -2.78     15.90 o 
   2  24   1       30.34       33.00     27.99 o 
   3  24   1        0.07      -15.23     15.23 o 
   4  24   1       49.92       77.80     21.77 o 
   5  24   1      119.56      149.02     26.97 o 
   1  25   1       32.49       31.20     18.62 o 
   2  25   1       12.35       -5.71     16.54 o 
   3  25   1        0.85        3.18     16.60 o 
   4  25   1        0.69       33.34     19.72 o 
   0  26   1       17.76        4.66     40.86 o 
   1  26   1       43.76       63.90     20.61 o 
   2  26   1        6.45        4.12     17.43 o 
   3  26   1        6.95       32.10     19.46 o 
   1  27   1       12.38      -11.36     17.85 o 
   2  27   1       35.46       37.22     20.46 o 
   0  28   1       17.69       -1.62     27.13 o 
   1   0   2    18635.32    18546.31    255.54 o 
   2   0   2    47015.90    46986.35    640.30 o 
   3   0   2      214.55      197.85      8.95 o 
   4   0   2        3.61        5.85      4.29 o 
   5   0   2     6163.81     6371.19    107.77 o 
   6   0   2     1619.80     1605.05     46.60 o 
   7   0   2     2460.87     2254.33     78.76 o 
   8   0   2      514.02      563.32     58.00 o 
   9   0   2      808.84      827.75     75.25 o 
  10   0   2      128.27      135.82     42.64 o 
   1   1   2      955.18      967.33     12.53 o 
   2   1   2      397.57      353.58      8.49 o 
   3   1   2     1487.90     1422.24     19.70 o 
   4   1   2        1.01       -0.30      3.04 o 
   5   1   2       14.10       12.49      5.17 o 
   6   1   2       86.78       96.42     10.72 o 
   7   1   2       76.95       57.50     15.79 o 
   8   1   2        1.77      -13.65     15.56 o 
   9   1   2        6.37       -6.79     15.28 o 
  10   1   2       20.85       44.76     23.76 o 
   0   2   2    12194.37    10983.06    324.25 o 
   1   2   2     1220.28     1023.78     13.52 o 
   2   2   2    16651.80    17009.69    149.41 o 
   3   2   2      204.85      234.30      7.09 o 
   4   2   2      361.33      352.93     10.03 o 
   5   2   2     2525.63     2618.28     33.35 o 
   6   2   2       67.72       65.17     10.24 o 
   7   2   2      170.79      154.53     18.86 o 
   8   2   2       53.56       44.11     16.24 o 
   9   2   2      134.53      163.14     24.07 o 
  10   2   2        0.10      -17.83     24.62 o 
   1   3   2     8964.92     8552.51     91.58 o 
   2   3   2      607.77      682.76     10.99 o 
   3   3   2       29.44       22.40      3.72 o 
   4   3   2     1777.29     1964.24     24.25 o 
   5   3   2      738.66      727.36     15.75 o 
   6   3   2       96.63       92.52      9.76 o 
   7   3   2      306.77      325.36     25.38 o 
   8   3   2     1162.30     1081.04     47.22 o 
   9   3   2       90.97       89.16     21.49 o 
  10   3   2       76.06       59.30     21.82 o 
   0   4   2    27230.91    26772.67    424.10 o 
   1   4   2     4239.11     3823.29     42.97 o 
   2   4   2    15368.22    15424.47    135.31 o 
   3   4   2     2919.11     3215.50     37.73 o 
   4   4   2      531.56      669.41     12.64 o 
   5   4   2      361.63      447.91     14.69 o 
   6   4   2      138.83      153.73     10.61 o 
   7   4   2      293.40      309.20     21.78 o 
   8   4   2        4.17       -1.62     13.95 o 
   9   4   2       56.34       27.52     17.91 o 
  10   4   2       20.81       48.41     20.87 o 
   1   5   2     1418.38     1216.87     16.29 o 
   2   5   2     3845.79     3837.44     37.75 o 
   3   5   2     6601.06     6533.40     70.13 o 
   4   5   2     7280.82     7659.84     77.73 o 
   5   5   2      124.52      132.90      9.09 o 
   6   5   2     1610.50     1489.23     27.16 o 
   7   5   2       96.63       97.45     16.68 o 
   8   5   2        1.78        3.42     14.52 o 
   9   5   2       17.28       17.93     17.72 o 
  10   5   2      285.61      292.93     31.50 o 
   0   6   2     8983.26     9151.80    153.38 o 
   1   6   2     8705.70     8644.94     94.98 o 
   2   6   2     3118.41     3056.23     33.39 o 
   3   6   2        3.90       11.42      3.69 o 
   4   6   2       63.68       33.62      5.02 o 
   5   6   2      364.40      355.00     13.51 o 
   6   6   2        0.34        6.32      7.29 o 
   7   6   2      341.03      329.63     24.08 o 
   8   6   2       27.77       35.49     14.43 o 
   9   6   2        3.97      -10.66     17.10 o 
   1   7   2     5746.23     5555.44     59.60 o 
   2   7   2     5526.87     5714.67     58.33 o 
   3   7   2      644.21      751.27     13.99 o 
   4   7   2      129.55      157.99      9.34 o 
   5   7   2      394.97      406.01     14.76 o 
   6   7   2      619.36      689.97     21.51 o 
   7   7   2        1.23       16.43     14.43 o 
   8   7   2      533.29      573.34     31.38 o 
   9   7   2        1.27      -15.61     15.78 o 
   0   8   2      467.04      420.51     17.98 o 
   1   8   2    12222.26    12297.97    133.55 o 
   2   8   2       19.40       27.18      5.01 o 
   3   8   2     3022.05     3164.89     39.60 o 
   4   8   2      235.44      260.06     10.40 o 
   5   8   2     2182.34     2151.71     56.15 o 
   6   8   2      921.60      888.28     27.79 o 
   7   8   2     1264.87     1149.06     35.49 o 
   8   8   2      255.78      266.01     25.89 o 
   9   8   2      302.03      246.28     29.17 o 
   1   9   2        8.46       21.66      4.71 o 
   2   9   2      600.44      710.39     15.68 o 
   3   9   2     1773.28     1872.83     29.67 o 
   4   9   2     2059.03     2213.36     32.02 o 
   5   9   2      100.00      117.93     11.02 o 
   6   9   2      177.04      196.22     24.40 o 
   7   9   2       51.37       47.27     12.67 o 
   8   9   2       42.80       41.44     14.68 o 
   9   9   2        1.24       16.74     16.24 o 
   0  10   2     3031.80     3355.75     68.75 o 
   1  10   2        0.29        2.27      4.57 o 
   2  10   2     1458.68     1351.19     23.89 o 
   3  10   2      445.85      426.39     16.21 o 
   4  10   2       23.51       31.41      8.13 o 
   5  10   2        0.81       -1.24      7.85 o 
   6  10   2      310.94      318.66     23.79 o 
   7  10   2      450.50      453.21     28.25 o 
   8  10   2       10.00       11.80     13.10 o 
   9  10   2      129.98      145.45     21.04 o 
   1  11   2     1960.26     1930.57     33.73 o 
   2  11   2     7756.80     8259.38     96.86 o 
   3  11   2     1191.96     1329.78     27.55 o 
   4  11   2      644.10      617.11     21.25 o 
   5  11   2     1742.76     1714.01     36.40 o 
   6  11   2     1651.68     1560.40     45.10 o 
   7  11   2      197.07      232.11     20.76 o 
   8  11   2      605.31      535.83     30.64 o 
   9  11   2        2.97       -7.80     13.39 o 
   0  12   2     2292.07     2354.34     55.85 o 
   1  12   2       71.39      117.82     10.01 o 
   2  12   2     1395.92     1448.02     26.86 o 
   3  12   2      479.44      590.29     20.40 o 
   4  12   2     1142.47     1142.53     37.62 o 
   5  12   2     1634.91     1728.46     40.67 o 
   6  12   2        1.96       13.15     12.99 o 
   7  12   2       52.56       47.66     16.55 o 
   8  12   2       29.79       77.89     16.33 o 
   9  12   2       10.40       10.21     14.20 o 
   1  13   2      147.96      202.62     13.06 o 
   2  13   2     1298.55     1453.85     55.62 o 
   3  13   2     2835.02     2825.72     47.10 o 
   4  13   2     3297.96     3282.69     76.40 o 
   5  13   2       23.83       38.72     11.80 o 
   6  13   2     1294.57     1323.16     42.54 o 
   7  13   2        0.44       29.85     14.36 o 
   8  13   2       45.87       49.09     16.05 o 
   9  13   2       23.78       13.08     15.78 o 
   0  14   2       80.55       96.22     15.33 o 
   1  14   2      118.03      137.96     12.36 o 
   2  14   2        3.01        6.53      6.71 o 
   3  14   2      119.24      102.75     11.39 o 
   4  14   2      105.64      116.12     15.99 o 
   5  14   2       54.90       74.25     13.75 o 
   6  14   2       27.81       12.54     15.54 o 
   7  14   2       28.55       11.10     15.12 o 
   8  14   2       13.09       -7.35     16.91 o 
   1  15   2      440.02      459.54     20.55 o 
   2  15   2        6.90        7.99      6.49 o 
   3  15   2      158.78      115.17     12.41 o 
   4  15   2       47.78       46.11     12.99 o 
   5  15   2      166.26      186.27     18.23 o 
   6  15   2       50.73       50.19     21.03 o 
   7  15   2      110.44      121.32     20.83 o 
   8  15   2      108.59      136.31     21.14 o 
   0  16   2      437.09      467.02     29.27 o 
   1  16   2       23.49       13.97      9.13 o 
   2  16   2      188.99      167.20     16.39 o 
   3  16   2        0.58       20.82     11.35 o 
   4  16   2      675.27      630.60     32.36 o 
   5  16   2     1508.15     1485.77     47.30 o 
   6  16   2      140.70      116.76     19.93 o 
   7  16   2       55.88       39.88     16.79 o 
   8  16   2       97.04       71.05     18.92 o 
   1  17   2        5.62       -4.12      9.23 o 
   2  17   2        9.29        9.20      8.21 o 
   3  17   2       20.82       57.91     14.17 o 
   4  17   2        2.38       13.08     16.34 o 
   5  17   2       12.37       28.49     16.06 o 
   6  17   2      191.98      220.73     24.90 o 
   7  17   2       25.31       18.88     17.13 o 
   8  17   2       39.54       64.47     19.90 o 
   0  18   2     2451.52     2509.76     68.65 o 
   1  18   2      856.79      842.98     33.27 o 
   2  18   2      239.76      248.90     20.84 o 
   3  18   2        1.38        9.46     11.67 o 
   4  18   2       83.78       79.89     15.46 o 
   5  18   2       56.68       73.92     20.38 o 
   6  18   2       64.28       46.59     24.62 o 
   7  18   2      384.21      369.52     31.96 o 
   1  19   2      288.20      296.10     29.60 o 
   2  19   2      331.30      272.66     21.80 o 
   3  19   2        0.78        1.06     11.69 o 
   4  19   2       96.45      111.97     17.28 o 
   5  19   2        7.09       -1.84     14.91 o 
   6  19   2       79.86       81.98     21.26 o 
   7  19   2        5.54      -17.56     21.48 o 
   0  20   2       37.27       39.71     23.77 o 
   1  20   2      533.86      497.67     31.28 o 
   2  20   2     1194.48     1151.42     37.56 o 
   3  20   2        5.64       -6.05     11.81 o 
   4  20   2      263.58      294.78     39.16 o 
   5  20   2      395.26      389.52     37.55 o 
   6  20   2       52.73       29.63     18.97 o 
   7  20   2       18.35        8.09     19.32 o 
   1  21   2       43.91       64.48     20.84 o 
   2  21   2        3.16        5.63     12.53 o 
   3  21   2      220.70      238.03     32.92 o 
   4  21   2        0.05       -3.03     17.10 o 
   5  21   2       11.59       20.50     17.17 o 
   6  21   2        1.22        1.35     16.70 o 
   0  22   2        7.97       -6.34     21.25 o 
   1  22   2        4.94        6.19     15.65 o 
   2  22   2       22.89      -13.30     15.73 o 
   3  22   2       27.32       46.59     21.71 o 
   4  22   2       20.14       24.96     34.70 o 
   5  22   2       31.60       57.20     20.41 o 
   6  22   2        2.15      -16.78     16.78 o 
   1  23   2       80.85       77.99     20.56 o 
   2  23   2        9.94      -10.32     15.32 o 
   3  23   2      544.17      495.86     36.37 o 
   4  23   2       62.21       67.78     26.67 o 
   5  23   2       14.74        9.72     18.26 o 
   0  24   2      104.53       73.10     35.54 o 
   1  24   2      106.66      136.37     23.83 o 
   2  24   2      249.35      197.60     25.72 o 
   3  24   2        1.12       -9.29     16.64 o 
   4  24   2       16.69       39.90     20.55 o 
   5  24   2       43.35       33.77     20.83 o 
   1  25   2      192.37      208.47     40.35 o 
   2  25   2      169.99      157.64     24.89 o 
   3  25   2       17.22       21.44     18.56 o 
   4  25   2       13.79       45.43     21.38 o 
   0  26   2       27.73       13.98     25.08 o 
   1  26   2      100.00      114.42     23.30 o 
   2  26   2       41.68       31.73     19.00 o 
   3  26   2       18.93       28.03     21.13 o 
   1  27   2        3.01      -16.20     16.20 o 
   2  27   2        4.38       -4.69     17.92 o 
   0  28   2        8.56       18.07     28.05 o 
   1   1   3    13379.22    13656.40    143.31 o 
   2   1   3    17419.94    17888.83    204.56 o 
   3   1   3    10321.87     9707.31    107.29 o 
   4   1   3      111.06      112.52      7.05 o 
   5   1   3      139.10      130.75     11.52 o 
   6   1   3       34.45       41.06      7.14 o 
   7   1   3        6.64       -3.27     11.52 o 
   8   1   3       32.50       28.16     15.53 o 
   9   1   3       58.97       48.52     18.51 o 
  10   1   3        9.91      -14.36     18.03 o 
   0   2   3    20400.55    21446.27    341.50 o 
   1   2   3     1894.24     1934.36     26.52 o 
   2   2   3    14862.26    14621.34    155.83 o 
   3   2   3        0.00        5.66      3.48 o 
   4   2   3     8197.17     8008.87     91.41 o 
   5   2   3      628.81      632.53     16.80 o 
   6   2   3      745.73      724.33     21.10 o 
   7   2   3       43.12       46.21     14.84 o 
   8   2   3       53.48       53.51     17.55 o 
   9   2   3        6.71        5.59     20.44 o 
  10   2   3        2.49        0.57     18.76 o 
   1   3   3    26302.61    26176.16    272.34 o 
   2   3   3     5708.70     6105.62     64.51 o 
   3   3   3     1498.50     1570.49     20.71 o 
   4   3   3      168.71      170.85      7.83 o 
   5   3   3      499.27      553.05     14.48 o 
   6   3   3       50.92       34.47      7.81 o 
   7   3   3      577.15      618.66     32.84 o 
   8   3   3      100.30      143.82     21.34 o 
   9   3   3       71.57       67.56     18.74 o 
  10   3   3       31.05       59.76     28.40 o 
   0   4   3    69499.43    69026.34   1749.75 o 
   1   4   3      431.47      318.38     10.21 o 
   2   4   3     4101.58     4014.31     47.80 o 
   3   4   3       13.86       10.27      4.03 o 
   4   4   3       59.97       53.56      5.69 o 
   5   4   3        3.42       -1.06      4.48 o 
   6   4   3     1679.21     1747.55     31.85 o 
   7   4   3      115.53      102.83     17.25 o 
   8   4   3       31.80       24.38     15.71 o 
   9   4   3        6.58       -6.08     16.59 o 
  10   4   3      137.46      159.30     40.01 o 
   1   5   3       10.32       13.17      2.27 o 
   2   5   3     2383.83     2413.64     31.82 o 
   3   5   3       29.76       20.86      3.11 o 
   4   5   3      494.87      489.87     12.68 o 
   5   5   3        0.19       -1.54      4.40 o 
   6   5   3      107.19      100.54     10.65 o 
   7   5   3     1527.90     1432.98     43.71 o 
   8   5   3      253.91      232.97     25.19 o 
   9   5   3       88.17       93.63     21.46 o 
   0   6   3     2878.56     3241.77     60.86 o 
   1   6   3     1549.33     1476.20     23.18 o 
   2   6   3     2728.23     2562.70     28.63 o 
   3   6   3        2.11       -1.49      3.02 o 
   4   6   3     1010.76      939.89     17.25 o 
   5   6   3      171.23      170.06      9.24 o 
   6   6   3     1243.76     1249.61     39.60 o 
   7   6   3       43.16       36.04     12.18 o 
   8   6   3      635.49      615.12     36.13 o 
   9   6   3       13.31       27.57     18.04 o 
   1   7   3     6667.38     5728.31     71.77 o 
   2   7   3      872.26      932.45     16.32 o 
   3   7   3      170.39      175.77      9.09 o 
   4   7   3      168.36      181.94     10.47 o 
   5   7   3      352.15      357.70     12.91 o 
   6   7   3       70.72       67.51     10.57 o 
   7   7   3        2.74        9.25     10.84 o 
   8   7   3        0.22       22.17     23.59 o 
   9   7   3      121.11      129.90     23.36 o 
   0   8   3      792.76      861.58     25.59 o 
   1   8   3      651.45      750.69     16.77 o 
   2   8   3      367.63      393.67     10.14 o 
   3   8   3     1047.14     1072.69     17.14 o 
   4   8   3     1224.15     1116.61     20.24 o 
   5   8   3      259.71      252.64     13.42 o 
   6   8   3      910.39      818.14     28.18 o 
   7   8   3      156.29      182.74     17.67 o 
   8   8   3        0.26       10.14     16.29 o 
   9   8   3        7.72        9.99     17.25 o 
   1   9   3        0.17       -2.68      4.82 o 
   2   9   3      300.98      262.04     15.75 o 
   3   9   3     8361.63     7814.76     90.85 o 
   4   9   3      649.09      635.54     16.16 o 
   5   9   3     1492.45     1417.48     29.87 o 
   6   9   3       95.50       98.88     12.50 o 
   7   9   3      179.23      172.48     21.72 o 
   8   9   3        3.01       -8.04     12.63 o 
   9   9   3      477.17      463.59     32.02 o 
   0  10   3     3429.38     3782.44    114.86 o 
   1  10   3      867.59      916.68     20.46 o 
   2  10   3      122.78      132.02      8.79 o 
   3  10   3       37.53       59.95      8.87 o 
   4  10   3      968.43      990.44     21.56 o 
   5  10   3      195.80      197.60     23.31 o 
   6  10   3      474.22      437.81     26.51 o 
   7  10   3       48.71       46.30     17.05 o 
   8  10   3        2.64       11.84     12.64 o 
   9  10   3        3.72       23.70     16.59 o 
   1  11   3      568.03      481.52     16.67 o 
   2  11   3      313.52      389.34     14.60 o 
   3  11   3       26.50       36.26      7.63 o 
   4  11   3     1243.72     1246.63     25.28 o 
   5  11   3        6.04        6.61      8.37 o 
   6  11   3       54.47       41.42     15.19 o 
   7  11   3      470.82      466.79     27.13 o 
   8  11   3       25.24       35.38     14.14 o 
   9  11   3        1.59        8.90     15.06 o 
   0  12   3      310.08      308.97     27.16 o 
   1  12   3       66.45       51.96      8.38 o 
   2  12   3     1330.86     1260.84     24.78 o 
   3  12   3      249.49      262.82     17.14 o 
   4  12   3      488.94      470.39     23.31 o 
   5  12   3      318.25      323.47     18.27 o 
   6  12   3     1720.42     1604.09     74.10 o 
   7  12   3        0.36       11.90     12.72 o 
   8  12   3      115.66      137.81     19.13 o 
   9  12   3        3.18        3.65     17.28 o 
   1  13   3     1295.90     1277.76     27.86 o 
   2  13   3      378.27      504.26     17.95 o 
   3  13   3        0.31        5.19      5.06 o 
   4  13   3       41.61       52.52     10.43 o 
   5  13   3      340.75      320.42     21.03 o 
   6  13   3       13.67       18.74     13.76 o 
   7  13   3       63.19       72.64     15.69 o 
   8  13   3        0.15       -5.88     12.93 o 
   0  14   3     4551.74     4066.98    102.95 o 
   1  14   3     1157.64     1083.44     29.66 o 
   2  14   3      208.90      224.65     13.30 o 
   3  14   3       92.17       79.99     12.64 o 
   4  14   3      843.44      837.21     30.19 o 
   5  14   3      397.99      398.41     23.65 o 
   6  14   3      384.52      401.80     28.43 o 
   7  14   3       19.61       29.67     15.90 o 
   8  14   3       85.61       75.81     18.69 o 
   1  15   3      927.71      928.31     25.54 o 
   2  15   3      112.41      111.40     11.09 o 
   3  15   3      266.55      226.80     15.47 o 
   4  15   3       69.98       45.80     13.00 o 
   5  15   3      108.43      103.66     16.76 o 
   6  15   3      216.26      228.86     27.25 o 
   7  15   3      526.00      545.13     35.57 o 
   8  15   3       57.00       68.15     17.79 o 
   0  16   3       72.56       41.81     14.76 o 
   1  16   3       27.57       39.07     10.19 o 
   2  16   3     1149.23     1167.24     27.05 o 
   3  16   3      385.29      351.05     22.38 o 
   4  16   3     1594.11     1562.03     41.20 o 
   5  16   3      128.47      160.78     18.27 o 
   6  16   3       28.82       21.36     18.29 o 
   7  16   3       27.59       19.14     16.41 o 
   8  16   3       11.28       -2.67     14.94 o 
   1  17   3     1134.16     1110.88     50.18 o 
   2  17   3       24.76       26.54      9.37 o 
   3  17   3     5015.14     4746.59     82.97 o 
   4  17   3      159.19      151.65     17.70 o 
   5  17   3       49.30       40.71     16.84 o 
   6  17   3       31.60       -5.09     15.75 o 
   7  17   3        8.54       33.33     18.18 o 
   8  17   3        3.62        8.18     15.17 o 
   0  18   3       17.86        7.47     29.23 o 
   1  18   3        0.92       13.13     10.79 o 
   2  18   3     1478.61     1374.98     38.83 o 
   3  18   3      316.01      315.94     22.64 o 
   4  18   3        2.09      -12.79     13.01 o 
   5  18   3        0.26        3.75     15.49 o 
   6  18   3       13.43       18.21     15.98 o 
   7  18   3       27.63       59.90     19.34 o 
   1  19   3       82.49       93.67     13.94 o 
   2  19   3       39.92       52.76     14.24 o 
   3  19   3      605.88      649.11     32.01 o 
   4  19   3       98.79       80.69     15.48 o 
   5  19   3       34.54       59.02     20.52 o 
   6  19   3       15.19      -15.18     15.18 o 
   7  19   3       60.58       79.14     21.82 o 
   0  20   3      660.47      509.35     35.89 o 
   1  20   3       99.20       87.07     15.91 o 
   2  20   3     2206.66     2228.05     52.77 o 
   3  20   3       26.56       27.37     13.59 o 
   4  20   3      575.68      583.21     40.17 o 
   5  20   3      120.38      135.84     22.72 o 
   6  20   3      104.23      132.16     24.00 o 
   7  20   3        0.19      -16.15     18.47 o 
   1  21   3     1449.74     1352.36     50.75 o 
   2  21   3       31.96       44.41     14.76 o 
   3  21   3       61.09       39.34     14.65 o 
   4  21   3        1.22        6.64     15.71 o 
   5  21   3      143.69      153.60     24.49 o 
   6  21   3        0.35      -15.18     15.18 o 
   0  22   3     1614.86     1473.02    123.91 o 
   1  22   3      143.74      170.51     20.19 o 
   2  22   3      204.03      223.61     22.25 o 
   3  22   3        8.02        7.32     17.20 o 
   4  22   3        5.29      -13.83     17.21 o 
   5  22   3        7.12        5.32     17.57 o 
   6  22   3      105.35      112.07     24.13 o 
   1  23   3      148.61      192.58     24.58 o 
   2  23   3        0.19        3.80     13.69 o 
   3  23   3       19.57       23.74     15.56 o 
   4  23   3        4.13       39.20     19.90 o 
   5  23   3        1.60       26.09     17.87 o 
   0  24   3      137.88      108.30     42.64 o 
   1  24   3       13.29       12.39     16.17 o 
   2  24   3      283.93      291.61     30.02 o 
   3  24   3       13.01       18.59     17.01 o 
   4  24   3      229.25      293.73     30.08 o 
   5  24   3       10.97       20.12     20.60 o 
   1  25   3       81.63      109.74     22.93 o 
   2  25   3        6.71      -11.16     16.58 o 
   3  25   3       36.54       65.16     21.03 o 
   4  25   3        3.04       -2.08     18.60 o 
   0  26   3       83.37      108.91     33.01 o 
   1  26   3       17.99       33.88     20.36 o 
   2  26   3       68.96       49.18     28.89 o 
   3  26   3        3.95       14.63     18.05 o 
   1  27   3       46.72       35.83     29.92 o 
   2  27   3       14.98       19.80     19.16 o 
   0   0   4     9418.80     9398.26    187.48 o 
   1   0   4    46270.66    46823.84    738.83 o 
   2   0   4    41811.86    42893.77    681.44 o 
   3   0   4     3882.01     4139.68     80.16 o 
   4   0   4     1067.92      912.20     25.08 o 
   5   0   4      388.02      353.40     19.89 o 
   6   0   4      172.16      180.62     15.11 o 
   7   0   4     2668.10     2775.26     89.87 o 
   8   0   4       46.79       27.73     22.57 o 
   9   0   4      872.56      961.24     67.83 o 
  10   0   4       46.64       50.49     28.74 o 
   1   1   4     5257.04     5277.00     70.43 o 
   2   1   4     3267.24     2994.32     45.46 o 
   3   1   4       82.65       90.22      8.79 o 
   4   1   4      130.74       83.60      5.92 o 
   5   1   4      110.17      116.79      8.62 o 
   6   1   4       32.07       32.78      6.76 o 
   7   1   4       53.52       35.56     13.84 o 
   8   1   4       61.62       76.17     18.29 o 
   9   1   4        4.59       23.56     16.84 o 
  10   1   4       20.71       10.73     19.25 o 
   0   2   4    20008.71    20123.48    321.66 o 
   1   2   4    27483.96    27679.43    310.92 o 
   2   2   4     1596.60     1404.09     22.43 o 
   3   2   4      673.80      620.40     17.65 o 
   4   2   4     2928.05     2986.56     39.57 o 
   5   2   4     3000.83     3028.56     42.60 o 
   6   2   4      236.09      221.67     13.27 o 
   7   2   4       16.78       42.26     14.64 o 
   8   2   4      113.30      121.73     19.34 o 
   9   2   4      100.12      130.32     22.10 o 
  10   2   4       44.92       12.59     19.81 o 
   1   3   4    11364.53    11427.40    145.70 o 
   2   3   4     1166.14     1145.38     20.46 o 
   3   3   4     2906.31     2848.50     37.46 o 
   4   3   4      876.79     1083.36     17.02 o 
   5   3   4      131.22      134.41     12.68 o 
   6   3   4      111.41      149.23     11.04 o 
   7   3   4      115.58       66.73     19.09 o 
   8   3   4     1362.07     1238.42     44.42 o 
   9   3   4        6.15      -15.35     15.35 o 
  10   3   4       94.45       51.01     25.17 o 
   0   4   4       81.88       42.62      5.81 o 
   1   4   4      280.54      334.65      9.44 o 
   2   4   4        2.34        5.09      3.43 o 
   3   4   4     1175.75     1079.51     17.51 o 
   4   4   4      558.82      590.16     11.96 o 
   5   4   4       88.01       85.40      7.77 o 
   6   4   4       93.81      110.05      9.12 o 
   7   4   4      149.34      164.85     29.24 o 
   8   4   4      104.10      138.09     20.26 o 
   9   4   4       25.16       36.47     18.17 o 
   1   5   4      312.58      340.80     10.19 o 
   2   5   4      928.00      973.76     17.13 o 
   3   5   4     1867.36     1987.30     27.18 o 
   4   5   4     4463.01     4468.11     49.14 o 
   5   5   4      103.71      103.59      7.42 o 
   6   5   4     1161.26     1080.81     22.72 o 
   7   5   4       37.21       20.11     13.86 o 
   8   5   4       35.00       36.33     16.89 o 
   9   5   4       43.52       36.47     19.28 o 
   0   6   4       35.85       14.95      6.13 o 
   1   6   4     1207.49     1141.94     19.18 o 
   2   6   4     1001.50     1056.91     20.00 o 
   3   6   4     1502.75     1718.47     25.15 o 
   4   6   4     1411.41     1376.92     20.76 o 
   5   6   4     1814.90     1765.49     26.39 o 
   6   6   4      996.35      926.31     22.76 o 
   7   6   4       84.01       76.49     16.96 o 
   8   6   4        7.21       -4.44     17.87 o 
   9   6   4       45.03       15.96     17.20 o 
   1   7   4      326.85      326.82     12.58 o 
   2   7   4    11230.76    11428.69    116.03 o 
   3   7   4      390.24      446.41      9.52 o 
   4   7   4      227.01      259.79      9.66 o 
   5   7   4       91.97       97.60      7.90 o 
   6   7   4      968.67      978.00     23.98 o 
   7   7   4      312.68      300.91     20.68 o 
   8   7   4      540.99      629.69     36.92 o 
   9   7   4        3.18        2.66     17.04 o 
   0   8   4       37.86       49.68      8.68 o 
   1   8   4     1773.67     1765.55     28.64 o 
   2   8   4     2077.11     1987.75     24.95 o 
   3   8   4     7782.65     7850.08     79.17 o 
   4   8   4      364.35      437.52     14.23 o 
   5   8   4      371.53      399.34     13.95 o 
   6   8   4      251.08      213.25     15.06 o 
   7   8   4     1039.17     1011.00     32.73 o 
   8   8   4       58.56       87.72     19.78 o 
   9   8   4      448.65      465.70     31.72 o 
   1   9   4      194.70      205.71     10.36 o 
   2   9   4       13.84       15.14      5.37 o 
   3   9   4      116.97      118.34      6.97 o 
   4   9   4      960.36     1035.56     21.60 o 
   5   9   4      539.97      525.39     16.55 o 
   6   9   4       77.85       97.77     12.27 o 
   7   9   4      147.26      131.90     16.77 o 
   8   9   4       74.90       73.42     16.32 o 
   9   9   4       36.60       44.38     22.77 o 
   0  10   4       77.67      104.41     12.48 o 
   1  10   4        7.30       -4.40      5.08 o 
   2  10   4      311.03      314.80     12.48 o 
   3  10   4      335.83      312.38     11.69 o 
   4  10   4      265.42      287.45     14.55 o 
   5  10   4      221.61      214.19     12.69 o 
   6  10   4        0.46        0.90     10.95 o 
   7  10   4      296.64      320.35     22.47 o 
   8  10   4        0.55      -11.37     11.37 o 
   9  10   4      271.04      241.16     34.95 o 
   1  11   4        0.14       10.96      6.11 o 
   2  11   4    12898.63    12866.79    144.48 o 
   3  11   4       70.21       75.30      8.41 o 
   4  11   4       93.44      111.63     11.07 o 
   5  11   4      458.54      469.64     20.04 o 
   6  11   4     1180.78     1147.96     34.34 o 
   7  11   4      136.88      166.40     18.84 o 
   8  11   4      555.90      500.07     35.42 o 
   9  11   4       24.60        0.74     20.60 o 
   0  12   4      422.35      430.87     24.22 o 
   1  12   4      545.02      495.58     18.26 o 
   2  12   4     1136.46     1117.32     31.72 o 
   3  12   4      495.76      564.73     18.19 o 
   4  12   4        5.14        1.01      6.75 o 
   5  12   4     2636.70     2574.30     46.57 o 
   6  12   4      527.77      496.57     26.87 o 
   7  12   4       97.86      102.41     16.53 o 
   8  12   4        0.13       -6.75     13.26 o 
   9  12   4        2.79      -10.80     30.68 o 
   1  13   4       26.19       36.73      8.07 o 
   2  13   4      412.27      443.95     17.10 o 
   3  13   4      511.86      522.01     18.26 o 
   4  13   4     5878.34     5647.59     81.35 o 
   5  13   4       44.33       67.30     13.34 o 
   6  13   4      339.98      346.47     25.93 o 
   7  13   4      112.19      105.92     16.99 o 
   8  13   4       70.53      107.14     18.37 o 
   0  14   4      946.20      882.67     33.75 o 
   1  14   4      535.91      502.19     20.52 o 
   2  14   4      555.34      550.38     19.36 o 
   3  14   4       36.76       21.78      9.25 o 
   4  14   4      698.36      717.37     37.98 o 
   5  14   4      243.71      206.91     18.44 o 
   6  14   4       22.61       31.65     14.47 o 
   7  14   4        4.92       -2.82     13.07 o 
   8  14   4       48.13       54.90     19.86 o 
   1  15   4      655.70      664.74     23.50 o 
   2  15   4      813.51      817.64     22.89 o 
   3  15   4       16.39       20.75      8.43 o 
   4  15   4        0.85       -6.58     12.26 o 
   5  15   4      480.67      473.82     26.14 o 
   6  15   4        0.50      -14.56     16.51 o 
   7  15   4        1.26      -10.38     12.28 o 
   8  15   4      134.08      148.06     20.73 o 
   0  16   4      133.11      133.34     18.86 o 
   1  16   4       51.39       44.00     12.27 o 
   2  16   4      137.41      137.77     12.32 o 
   3  16   4      168.86      157.26     19.20 o 
   4  16   4      157.35      167.82     17.87 o 
   5  16   4      965.48      914.19     34.66 o 
   6  16   4        9.52       -1.47     13.90 o 
   7  16   4        2.50       22.79     17.38 o 
   8  16   4        6.58       11.68     17.94 o 
   1  17   4      507.22      454.10     22.24 o 
   2  17   4      166.28      170.38     13.73 o 
   3  17   4      224.47      253.66     20.63 o 
   4  17   4       69.84       78.60     14.93 o 
   5  17   4        7.57       12.67     14.21 o 
   6  17   4        1.34        7.33     15.13 o 
   7  17   4        7.45       -3.92     14.61 o 
   0  18   4      405.21      439.11     31.90 o 
   1  18   4      843.18      941.88     29.98 o 
   2  18   4        6.83        6.20     10.17 o 
   3  18   4      454.59      498.49     35.86 o 
   4  18   4       59.79       50.62     14.35 o 
   5  18   4      106.16       94.13     19.60 o 
   6  18   4       24.42      -10.28     20.17 o 
   7  18   4      403.39      406.65     33.21 o 
   1  19   4      143.20      154.10     15.85 o 
   2  19   4        5.24        8.13     10.77 o 
   3  19   4        4.73       15.05     12.44 o 
   4  19   4      130.04      174.01     19.53 o 
   5  19   4        2.87        6.87     15.92 o 
   6  19   4       15.40       17.57     17.21 o 
   7  19   4       31.85        8.14     21.50 o 
   0  20   4      332.29      260.06     27.60 o 
   1  20   4      985.47      935.99     32.20 o 
   2  20   4       51.89       60.15     14.90 o 
   3  20   4      117.45       98.10     16.81 o 
   4  20   4      171.73      150.68     19.80 o 
   5  20   4      292.63      347.79     31.18 o 
   6  20   4        2.05       -9.82     18.63 o 
   1  21   4       83.66       78.88     14.72 o 
   2  21   4       62.58       67.30     16.15 o 
   3  21   4        5.62      -11.99     11.99 o 
   4  21   4        3.77       -4.76     13.97 o 
   5  21   4       12.56      -11.23     16.48 o 
   6  21   4       69.86       33.58     19.55 o 
   0  22   4       16.49       54.25     19.52 o 
   1  22   4        8.96       22.28     14.42 o 
   2  22   4       14.31       39.99     14.40 o 
   3  22   4        3.43       21.59     14.38 o 
   4  22   4        4.99        1.35     16.25 o 
   5  22   4       13.97        2.77     17.49 o 
   6  22   4        0.01       -1.97     18.09 o 
   1  23   4       24.43       13.41     14.27 o 
   2  23   4      146.13      104.92     20.58 o 
   3  23   4        6.40       16.45     15.17 o 
   4  23   4      237.20      276.66     30.52 o 
   5  23   4        6.68      -12.69     29.23 o 
   0  24   4       27.61       54.91     26.76 o 
   1  24   4      258.12      285.55     25.72 o 
   2  24   4       22.23       24.35     14.87 o 
   3  24   4       18.58        8.30     15.87 o 
   4  24   4       15.00       52.27     19.90 o 
   5  24   4      104.85      177.86     27.89 o 
   1  25   4       20.78       34.17     19.08 o 
   2  25   4      147.37      119.51     20.41 o 
   3  25   4        0.05        4.01     21.03 o 
   4  25   4       15.08        6.60     19.97 o 
   0  26   4       20.90       18.79     24.96 o 
   1  26   4       27.84       35.00     23.25 o 
   2  26   4        0.14        3.64     25.99 o 
   3  26   4       62.20       73.60     23.43 o 
   1  27   4       22.42       -2.33     19.19 o 
   2  27   4        0.49      -17.83     17.83 o 
   1   1   5      355.50      349.90     10.90 o 
   2   1   5     6089.47     6332.33     86.70 o 
   3   1   5     4485.94     4550.17     67.96 o 
   4   1   5     5960.60     5626.56     83.82 o 
   5   1   5      379.06      397.55     13.10 o 
   6   1   5      168.61      193.86     12.45 o 
   7   1   5        0.04       -0.74     12.68 o 
   8   1   5      144.14      169.90     22.00 o 
   9   1   5       34.05       52.42     18.55 o 
   0   2   5    30812.04    31096.06    494.27 o 
   1   2   5    10317.10    10439.53    133.47 o 
   2   2   5     1230.90     1186.82     23.93 o 
   3   2   5     1275.44     1334.81     30.62 o 
   4   2   5     3712.50     3706.75     53.08 o 
   5   2   5      424.66      476.36     14.16 o 
   6   2   5      322.87      352.61     15.41 o 
   7   2   5      216.06      189.16     24.94 o 
   8   2   5        9.76        9.20     14.39 o 
   9   2   5       24.60       37.57     18.68 o 
   1   3   5    12625.39    12942.27    164.59 o 
   2   3   5      598.70      629.18     14.33 o 
   3   3   5      556.79      591.30     16.48 o 
   4   3   5      369.76      362.17     12.10 o 
   5   3   5      489.19      578.09     14.56 o 
   6   3   5       60.63       47.44      7.60 o 
   7   3   5       32.56       44.46     17.16 o 
   8   3   5      246.50      340.65     27.45 o 
   9   3   5      541.62      508.81     35.64 o 
   0   4   5    12749.64    12848.66    180.08 o 
   1   4   5      171.78      182.60      7.57 o 
   2   4   5     2327.24     2033.01     31.46 o 
   3   4   5     1341.59     1313.75     25.28 o 
   4   4   5      726.06      692.42     14.72 o 
   5   4   5      449.19      441.04     13.79 o 
   6   4   5     1744.19     1730.85     29.19 o 
   7   4   5      606.26      651.99     42.57 o 
   8   4   5       28.01       21.24     15.03 o 
   9   4   5      449.95      475.45     52.03 o 
   1   5   5       51.59       63.85      8.74 o 
   2   5   5     1773.18     1959.96     32.87 o 
   3   5   5     1846.49     2124.22     31.01 o 
   4   5   5      588.46      619.60     14.55 o 
   5   5   5       48.57       53.37      7.63 o 
   6   5   5      734.82      776.90     21.18 o 
   7   5   5     1118.88      960.57     38.42 o 
   8   5   5       33.07       31.58     19.23 o 
   9   5   5        0.07       -6.36     19.50 o 
   0   6   5     9652.06     9015.30    131.16 o 
   1   6   5       21.85       42.99      4.13 o 
   2   6   5      498.19      527.19     14.01 o 
   3   6   5     1509.64     1496.88     30.28 o 
   4   6   5      436.03      455.69     13.38 o 
   5   6   5     2252.06     2281.34     32.97 o 
   6   6   5      454.66      506.24     17.99 o 
   7   6   5      161.97      128.31     18.26 o 
   8   6   5       67.18       62.46     18.14 o 
   9   6   5      146.39      123.28     29.62 o 
   1   7   5     2205.60     2002.03     27.23 o 
   2   7   5     1536.86     1668.37     26.38 o 
   3   7   5     1464.44     1533.06     24.17 o 
   4   7   5      352.44      377.94      9.16 o 
   5   7   5      889.44      789.36     17.77 o 
   6   7   5        8.66       17.27      7.69 o 
   7   7   5       39.72       43.93     14.88 o 
   8   7   5      198.61      231.27     24.83 o 
   9   7   5        2.43       -9.44     19.81 o 
   0   8   5     3191.60     2885.38     58.62 o 
   1   8   5      508.44      530.91     13.71 o 
   2   8   5     1881.81     1663.97     22.84 o 
   3   8   5       52.67       78.28      6.24 o 
   4   8   5      320.85      372.48     10.42 o 
   5   8   5      290.86      290.68     12.93 o 
   6   8   5      397.93      408.55     17.70 o 
   7   8   5       48.79       30.00     11.93 o 
   8   8   5        0.35       -7.14     13.81 o 
   9   8   5        0.10      -16.73     16.73 o 
   1   9   5      705.63      750.33     21.47 o 
   2   9   5      233.90      216.13      9.68 o 
   3   9   5     1955.10     1689.90     23.69 o 
   4   9   5     8756.11     8999.65     87.42 o 
   5   9   5     1101.40     1089.05     22.66 o 
   6   9   5     1252.93     1256.87     27.79 o 
   7   9   5       60.68       50.79     13.07 o 
   8   9   5       90.97       89.81     20.41 o 
   9   9   5      211.05      278.86     36.09 o 
   0  10   5     3453.78     3413.19     69.89 o 
   1  10   5     2193.26     2320.95     37.27 o 
   2  10   5      569.10      508.99     14.91 o 
   3  10   5      681.50      725.54     14.97 o 
   4  10   5      107.59       97.19      7.51 o 
   5  10   5      405.77      420.84     17.49 o 
   6  10   5       40.60       77.83     16.18 o 
   7  10   5       29.83       26.72     12.57 o 
   8  10   5       49.16       25.12     15.78 o 
   9  10   5        2.16      -20.15     20.15 o 
   1  11   5       41.24       32.60      6.95 o 
   2  11   5      273.16      307.73     13.09 o 
   3  11   5      442.28      415.68     19.86 o 
   4  11   5        9.48       13.58      6.03 o 
   5  11   5        1.44       -2.95      7.98 o 
   6  11   5        7.36       12.09     11.99 o 
   7  11   5      419.23      470.43     27.15 o 
   8  11   5      216.34      222.64     24.55 o 
   9  11   5       52.23       44.09     24.75 o 
   0  12   5     1948.39     1972.91     49.79 o 
   1  12   5      190.20      244.39     13.24 o 
   2  12   5      212.83      222.53     12.15 o 
   3  12   5      717.83      701.61     20.33 o 
   4  12   5        0.12       16.12      6.72 o 
   5  12   5      926.93      914.02     26.28 o 
   6  12   5      594.54      575.37     28.25 o 
   7  12   5      130.66      127.10     17.10 o 
   8  12   5       74.83       94.70     19.51 o 
   1  13   5       97.02       95.53     10.65 o 
   2  13   5      533.27      518.38     19.59 o 
   3  13   5        0.14       -2.39      7.04 o 
   4  13   5      311.61      305.09     15.44 o 
   5  13   5       44.45       38.20     11.21 o 
   6  13   5       13.92       31.24     12.83 o 
   7  13   5       15.57        1.80     13.01 o 
   8  13   5       37.23       23.09     16.54 o 
   0  14   5     3251.55     3231.44     73.73 o 
   1  14   5       61.85       40.86      9.28 o 
   2  14   5      144.74      119.58     11.89 o 
   3  14   5       10.63       18.65      8.24 o 
   4  14   5       35.66       36.70     14.45 o 
   5  14   5        1.61       -2.29     10.50 o 
   6  14   5      427.13      427.49     26.02 o 
   7  14   5      145.99      150.70     19.08 o 
   8  14   5       77.85      119.36     22.74 o 
   1  15   5     2735.72     2696.40     70.18 o 
   2  15   5     1216.65     1185.98     29.37 o 
   3  15   5      869.97      876.37     23.60 o 
   4  15   5      309.43      321.71     21.62 o 
   5  15   5       71.88       61.19     14.33 o 
   6  15   5       86.53      103.29     22.06 o 
   7  15   5       80.35       63.30     16.11 o 
   8  15   5      120.94      103.34     36.25 o 
   0  16   5      230.73      177.51     21.04 o 
   1  16   5       10.32       27.83     10.07 o 
   2  16   5      108.03      127.97     13.63 o 
   3  16   5        7.95       25.35      8.96 o 
   4  16   5      299.72      330.55     25.47 o 
   5  16   5      260.57      277.12     21.56 o 
   6  16   5       94.85       62.59     17.76 o 
   7  16   5       69.21       78.25     25.83 o 
   8  16   5       28.25       32.15     18.86 o 
   1  17   5      519.58      505.40     23.31 o 
   2  17   5      737.91      746.25     27.51 o 
   3  17   5      855.75      841.23     28.94 o 
   4  17   5      202.49      229.86     20.04 o 
   5  17   5       54.52       45.86     16.07 o 
   6  17   5       21.12        2.62     15.75 o 
   7  17   5        0.14       14.04     14.99 o 
   0  18   5       64.00       49.51     21.27 o 
   1  18   5        7.67       -0.59      9.79 o 
   2  18   5      350.77      335.70     20.04 o 
   3  18   5       48.47       52.61     11.96 o 
   4  18   5      235.44      229.03     21.04 o 
   5  18   5       66.82       38.10     15.79 o 
   6  18   5       26.16       53.64     18.26 o 
   7  18   5        0.18        7.32     15.44 o 
   1  19   5      218.33      237.97     20.40 o 
   2  19   5       33.05       42.65     12.03 o 
   3  19   5      154.21      192.45     19.95 o 
   4  19   5       16.39       13.62     13.63 o 
   5  19   5       13.24       18.60     16.46 o 
   6  19   5       32.95       86.79     21.21 o 
   7  19   5       20.25       11.39     21.33 o 
   0  20   5       52.35       51.21     19.09 o 
   1  20   5      112.02      102.26     14.75 o 
   2  20   5      981.99      916.79     38.16 o 
   3  20   5        3.35       20.40     13.26 o 
   4  20   5      263.80      265.79     23.48 o 
   5  20   5      140.56      194.18     25.36 o 
   6  20   5       25.22       20.45     18.40 o 
   1  21   5      447.14      430.20     29.25 o 
   2  21   5      136.05      144.46     16.67 o 
   3  21   5       11.71        8.59     14.19 o 
   4  21   5        0.03       -5.11     16.66 o 
   5  21   5       93.36      127.83     23.25 o 
   6  21   5       54.93       61.67     24.96 o 
   0  22   5      541.04      539.10     38.94 o 
   1  22   5      197.65      167.12     17.72 o 
   2  22   5      347.97      394.68     27.54 o 
   3  22   5       16.84       17.45     15.02 o 
   4  22   5        1.65       15.18     17.10 o 
   5  22   5       13.48      -17.64     17.72 o 
   6  22   5       32.63       29.08     21.05 o 
   1  23   5        0.11        5.62     12.76 o 
   2  23   5        0.08       -0.92     13.27 o 
   3  23   5       83.71      109.69     19.38 o 
   4  23   5        5.52      -15.79     15.79 o 
   5  23   5       10.09       14.56     17.63 o 
   0  24   5       42.83       91.83     23.08 o 
   1  24   5        0.66        4.07     14.47 o 
   2  24   5       72.49       82.01     18.18 o 
   3  24   5       14.36       23.48     16.23 o 
   4  24   5       85.21      132.10     25.00 o 
   1  25   5       64.44       98.60     18.73 o 
   2  25   5        6.84       10.86     14.81 o 
   3  25   5        6.53       -1.50     15.34 o 
   4  25   5       11.19       12.93     19.82 o 
   0  26   5        4.58       10.15     24.46 o 
   1  26   5       11.27      -14.73     14.73 o 
   2  26   5       47.14       56.75     19.55 o 
   3  26   5       71.21       89.30     22.94 o 
   1  27   5       38.56       28.13     20.59 o 
   0   0   6   130969.91   141460.66   6384.43 o 
   1   0   6    20401.91    19655.00    273.79 o 
   2   0   6     8920.55     7987.33    139.40 o 
   3   0   6     2318.27     2407.57     55.04 o 
   4   0   6     7631.45     8095.03    149.05 o 
   5   0   6       34.57       46.66     12.45 o 
   6   0   6      790.15      878.57     32.10 o 
   7   0   6      889.48      850.83     49.77 o 
   8   0   6      133.96      173.18     29.84 o 
   9   0   6        1.07        2.37     36.72 o 
   1   1   6     4239.08     4638.52     53.58 o 
   2   1   6      240.61      200.68     12.10 o 
   3   1   6      312.76      337.37     17.03 o 
   4   1   6      118.95      116.21     12.92 o 
   5   1   6      148.29      126.32      7.89 o 
   6   1   6       25.20       28.63      8.30 o 
   7   1   6      144.86      120.14     21.27 o 
   8   1   6      148.95      110.89     18.98 o 
   9   1   6       30.04       16.16     26.14 o 
   0   2   6    28314.13    30970.94    493.74 o 
   1   2   6     2440.85     2342.55     31.37 o 
   2   2   6      819.63      831.23     20.02 o 
   3   2   6      494.41      542.40     17.92 o 
   4   2   6     8046.96     7627.53    109.34 o 
   5   2   6       12.69       18.71      4.51 o 
   6   2   6     1263.94     1133.06     22.56 o 
   7   2   6      434.37      451.26     25.98 o 
   8   2   6      100.61       88.33     26.84 o 
   9   2   6        0.53       -4.36     28.11 o 
   1   3   6    12328.42    12050.65    139.96 o 
   2   3   6     1656.10     1636.29     26.15 o 
   3   3   6     5716.89     5715.62     83.52 o 
   4   3   6        2.83        2.04      7.80 o 
   5   3   6      724.04      651.04     15.39 o 
   6   3   6       22.39       18.51      6.47 o 
   7   3   6      116.11      126.69     23.44 o 
   8   3   6      249.71      208.53     24.97 o 
   9   3   6        2.81       -8.86     18.81 o 
   0   4   6       27.73       51.65      5.37 o 
   1   4   6     8297.83     8734.23    104.14 o 
   2   4   6     1841.94     2234.47     34.14 o 
   3   4   6      126.49      122.89      8.79 o 
   4   4   6     1292.58     1319.85     23.04 o 
   5   4   6      340.79      333.38     12.59 o 
   6   4   6       77.29       69.07      8.69 o 
   7   4   6       33.94       48.01     14.27 o 
   8   4   6       26.59       35.79     19.08 o 
   9   4   6        0.21        9.06     20.00 o 
   1   5   6       21.66       -4.20      4.20 o 
   2   5   6      783.85      797.93     15.07 o 
   3   5   6    17707.78    17411.88    188.84 o 
   4   5   6        1.56       13.02      4.98 o 
   5   5   6       73.02       70.57      5.56 o 
   6   5   6        5.48       13.21      6.98 o 
   7   5   6       16.69       30.06     10.94 o 
   8   5   6       45.54      -16.58     21.78 o 
   9   5   6       82.26       76.10     25.09 o 
   0   6   6     1237.02     1100.24     23.21 o 
   1   6   6     1913.74     2094.65     31.96 o 
   2   6   6     6431.02     6304.73     74.09 o 
   3   6   6     3138.26     3269.98     56.63 o 
   4   6   6      542.66      530.98     14.13 o 
   5   6   6     1251.38     1219.70     20.15 o 
   6   6   6      306.59      314.68     20.77 o 
   7   6   6      147.25      163.66     21.60 o 
   8   6   6        1.88       25.11     21.69 o 
   9   6   6        0.36      -10.95     20.03 o 
   1   7   6     2422.08     2213.60     27.43 o 
   2   7   6     2494.38     2502.27     35.40 o 
   3   7   6     1331.37     1471.58     25.48 o 
   4   7   6      388.01      381.89     13.36 o 
   5   7   6      468.81      463.87     13.24 o 
   6   7   6      611.40      596.23     18.57 o 
   7   7   6      304.14      344.73     42.24 o 
   8   7   6        9.42       37.24     26.65 o 
   9   7   6       18.17       12.15     29.28 o 
   0   8   6     2189.41     2043.80     38.79 o 
   1   8   6     2718.95     2830.59     34.74 o 
   2   8   6     2286.06     2361.52     34.79 o 
   3   8   6      327.33      353.95     13.68 o 
   4   8   6     1493.20     1352.74     18.49 o 
   5   8   6      153.72      169.66      9.32 o 
   6   8   6      961.53      969.72     23.82 o 
   7   8   6      120.00      145.72     20.39 o 
   8   8   6      396.65      384.83     37.53 o 
   9   8   6        0.41       -6.85     21.72 o 
   1   9   6       22.41       18.53      4.65 o 
   2   9   6     2039.39     2287.27     31.32 o 
   3   9   6       43.72       36.49      4.19 o 
   4   9   6       13.97       26.78      5.65 o 
   5   9   6      637.14      601.03     17.01 o 
   6   9   6      233.06      248.38     18.24 o 
   7   9   6      146.61      134.97     16.31 o 
   8   9   6       27.48       39.08     22.06 o 
   9   9   6        4.01        2.64     24.91 o 
   0  10   6      442.43      403.02     20.66 o 
   1  10   6      190.17      202.64     11.12 o 
   2  10   6      449.43      423.13     13.93 o 
   3  10   6      190.91      188.50      8.08 o 
   4  10   6      445.77      483.58     12.92 o 
   5  10   6       13.73       16.47      6.87 o 
   6  10   6       29.19       17.09     11.01 o 
   7  10   6      199.40      235.35     26.85 o 
   8  10   6        4.35       22.53     21.11 o 
   9  10   6        1.91       53.87     25.91 o 
   1  11   6     1867.85     1833.73     32.74 o 
   2  11   6     1602.49     1644.66     26.79 o 
   3  11   6       57.53       65.87      8.06 o 
   4  11   6      346.19      348.43     12.17 o 
   5  11   6      648.59      608.37     20.96 o 
   6  11   6       72.65       77.35     12.38 o 
   7  11   6      899.32      891.44     40.09 o 
   8  11   6        6.64        4.36     19.68 o 
   9  11   6       21.83       -3.93     33.87 o 
   0  12   6      663.75      747.72     34.63 o 
   1  12   6      178.22      161.31     11.42 o 
   2  12   6      671.30      724.17     20.58 o 
   3  12   6        4.87        6.77      6.55 o 
   4  12   6     3523.25     3286.79     42.68 o 
   5  12   6      678.42      662.85     22.16 o 
   6  12   6       97.71      136.60     16.98 o 
   7  12   6        0.88       10.50     14.37 o 
   8  12   6       14.05        5.98     21.74 o 
   1  13   6       28.36       28.41      8.16 o 
   2  13   6        7.91       14.20      9.89 o 
   3  13   6     3937.12     3794.11     54.14 o 
   4  13   6     1029.98     1090.10     25.15 o 
   5  13   6       35.11       21.55      8.91 o 
   6  13   6        3.19       -1.03     11.40 o 
   7  13   6       30.69       37.33     16.81 o 
   8  13   6       16.05       22.11     23.01 o 
   0  14   6      600.59      556.02     41.36 o 
   1  14   6        1.82        4.85      8.21 o 
   2  14   6      112.80      117.11     11.94 o 
   3  14   6      284.45      276.69     14.90 o 
   4  14   6        0.26        6.84      8.12 o 
   5  14   6      305.63      284.62     19.19 o 
   6  14   6      173.14      146.56     18.03 o 
   7  14   6        0.70       30.41     15.58 o 
   8  14   6       25.02       33.56     18.29 o 
   1  15   6     3736.15     3588.16     64.32 o 
   2  15   6      449.40      447.80     20.64 o 
   3  15   6      111.62      112.98     12.00 o 
   4  15   6       40.26       34.52      9.99 o 
   5  15   6      363.33      314.95     20.74 o 
   6  15   6       27.39       38.41     15.58 o 
   7  15   6      285.80      228.55     26.04 o 
   8  15   6       11.75       16.76     17.25 o 
   0  16   6       63.33       72.38     15.82 o 
   1  16   6      476.30      449.23     21.32 o 
   2  16   6     1429.54     1376.35     32.86 o 
   3  16   6      201.36      177.04     13.61 o 
   4  16   6      102.26      121.35     16.41 o 
   5  16   6       29.90       32.15     13.33 o 
   6  16   6        5.03        4.83     13.69 o 
   7  16   6       14.25       14.33     16.29 o 
   8  16   6       84.59       85.11     29.06 o 
   1  17   6     1245.56     1188.94     31.55 o 
   2  17   6      202.50      193.62     16.13 o 
   3  17   6        0.94       12.35      9.96 o 
   4  17   6        4.13       20.00     12.53 o 
   5  17   6        6.90       11.42     12.63 o 
   6  17   6        0.13      -12.92     12.92 o 
   7  17   6       46.21       54.60     30.09 o 
   0  18   6     4685.10     4413.91    112.98 o 
   1  18   6      970.11      958.65     29.89 o 
   2  18   6      347.53      383.01     21.27 o 
   3  18   6        6.54        5.28     10.13 o 
   4  18   6       27.24       41.74     13.95 o 
   5  18   6       40.53       66.51     15.87 o 
   6  18   6      644.89      666.80     35.85 o 
   7  18   6       97.00      144.44     24.89 o 
   1  19   6      153.15      171.65     16.60 o 
   2  19   6       34.57       35.27     11.65 o 
   3  19   6       16.83        3.79     10.37 o 
   4  19   6       42.89       19.19     13.54 o 
   5  19   6       28.64       40.87     17.45 o 
   6  19   6       10.95       10.24     15.72 o 
   7  19   6       10.85       -2.38     17.46 o 
   0  20   6      200.73      212.48     26.15 o 
   1  20   6      231.08      256.96     22.96 o 
   2  20   6     1349.52     1253.82     35.32 o 
   3  20   6      151.86      169.16     17.59 o 
   4  20   6      376.61      392.94     36.92 o 
   5  20   6       12.38       30.08     17.20 o 
   6  20   6        3.89        2.94     15.44 o 
   1  21   6       53.70       91.50     14.43 o 
   2  21   6       14.64       33.59     12.78 o 
   3  21   6      160.27      192.01     21.20 o 
   4  21   6        0.13       -5.17     13.49 o 
   5  21   6       90.25      111.38     22.28 o 
   6  21   6       15.15       18.14     16.93 o 
   0  22   6        0.00        1.65     16.51 o 
   1  22   6        0.17       13.27     13.15 o 
   2  22   6        0.21       19.89     12.32 o 
   3  22   6       29.68       28.20     16.01 o 
   4  22   6        2.76       13.72     14.76 o 
   5  22   6        0.17       11.24     20.01 o 
   1  23   6      156.74      158.61     18.09 o 
   2  23   6       17.19       -0.81     12.06 o 
   3  23   6      489.60      495.57     31.89 o 
   4  23   6       13.07       -0.94     17.50 o 
   5  23   6       75.15       97.04     21.91 o 
   0  24   6        1.78       -0.30     16.72 o 
   1  24   6        0.16        6.92     12.79 o 
   2  24   6      122.51      161.55     28.00 o 
   3  24   6        1.40        3.73     14.21 o 
   4  24   6       56.44       65.51     21.16 o 
   1  25   6      301.99      336.56     24.84 o 
   2  25   6       12.34        9.67     16.21 o 
   3  25   6        0.19       -5.66     15.55 o 
   0  26   6      297.35      355.49     37.64 o 
   1  26   6        3.56      -11.30     14.19 o 
   2  26   6       10.60        0.97     20.75 o 
   1  27   6        0.01       13.76     18.19 o 
   1   1   7       40.40       49.41      6.31 o 
   2   1   7     2555.88     2645.18     40.00 o 
   3   1   7     1817.76     1900.35     36.70 o 
   4   1   7      401.58      365.45     18.72 o 
   5   1   7        2.51        6.11      8.71 o 
   6   1   7     2993.62     2822.96     46.00 o 
   7   1   7        0.98        8.11     14.65 o 
   8   1   7       98.26       71.08     33.78 o 
   9   1   7        1.69       46.94     30.56 o 
   0   2   7     2127.81     2209.73     42.48 o 
   1   2   7     3688.38     3625.84     46.46 o 
   2   2   7     2731.73     2924.33     47.29 o 
   3   2   7        0.07       -7.11      7.11 o 
   4   2   7       55.18       85.35     11.40 o 
   5   2   7     2263.77     2048.76     37.03 o 
   6   2   7       19.85       30.98      6.67 o 
   7   2   7        0.67       -1.43     14.87 o 
   8   2   7        0.05      -16.32     16.32 o 
   9   2   7       58.11       24.11     53.89 o 
   1   3   7     3930.45     3823.72     49.39 o 
   2   3   7      964.43      745.50     19.78 o 
   3   3   7        3.81       -6.89      7.09 o 
   4   3   7      729.23      729.67     23.74 o 
   5   3   7       20.18        9.25      7.08 o 
   6   3   7      320.39      306.47     19.01 o 
   7   3   7      329.70      367.36     35.05 o 
   8   3   7      608.82      595.83     75.18 o 
   9   3   7       84.01       57.96     33.17 o 
   0   4   7     2652.19     2839.91     45.59 o 
   1   4   7     1999.10     1780.35     27.10 o 
   2   4   7      377.15      353.94     12.45 o 
   3   4   7     2799.98     2709.28     54.48 o 
   4   4   7      240.29      244.26     21.23 o 
   5   4   7      102.11      107.73      9.49 o 
   6   4   7      110.97      111.03      9.09 o 
   7   4   7     1586.72     1586.93     39.04 o 
   8   4   7       55.32       49.75     30.15 o 
   9   4   7      430.43      508.02     43.35 o 
   1   5   7     2113.53     2305.56     33.80 o 
   2   5   7     1130.65     1152.94     19.13 o 
   3   5   7      396.16      409.06     18.41 o 
   4   5   7      295.27      302.69     10.97 o 
   5   5   7       30.31       31.34      7.36 o 
   6   5   7      747.90      781.83     19.38 o 
   7   5   7      266.27      262.63     28.35 o 
   8   5   7      158.98      123.02     34.31 o 
   9   5   7       63.21       81.35     24.06 o 
   0   6   7      983.41     1083.96     23.12 o 
   1   6   7       63.90       72.92      6.95 o 
   2   6   7      493.93      409.96     12.71 o 
   3   6   7      917.92      904.44     18.03 o 
   4   6   7       54.14       53.12      9.02 o 
   5   6   7      744.11      676.39     16.99 o 
   6   6   7      139.46      137.84     13.16 o 
   7   6   7      695.88      707.04     35.06 o 
   8   6   7      191.25      202.63     30.57 o 
   9   6   7      166.81      178.80     38.28 o 
   1   7   7     2202.07     2219.35     30.42 o 
   2   7   7     1161.24     1145.62     20.98 o 
   3   7   7      585.41      616.93     19.18 o 
   4   7   7       36.35       42.15      6.60 o 
   5   7   7      219.44      258.67     16.66 o 
   6   7   7      316.06      281.56     15.45 o 
   7   7   7       40.52       43.87     25.95 o 
   8   7   7       94.69      116.90     25.56 o 
   9   7   7       37.77       17.77     28.48 o 
   0   8   7      183.72      234.83     24.45 o 
   1   8   7      516.58      506.21     10.46 o 
   2   8   7      173.17      185.46     10.19 o 
   3   8   7      568.51      659.71     18.51 o 
   4   8   7        9.06       10.98      6.10 o 
   5   8   7      600.34      564.65     13.69 o 
   6   8   7       36.48       36.02      8.19 o 
   7   8   7        0.07       -5.48     21.88 o 
   8   8   7       11.30        5.73     20.44 o 
   9   8   7        2.61       -7.80     21.29 o 
   1   9   7      225.84      222.52      9.40 o 
   2   9   7       64.01      108.78      5.81 o 
   3   9   7      931.52     1028.04     22.10 o 
   4   9   7     3422.10     3330.03     45.23 o 
   5   9   7        6.71        8.72      4.93 o 
   6   9   7     2422.34     2472.04     40.82 o 
   7   9   7      408.99      349.37     36.06 o 
   8   9   7       56.32       67.65     27.39 o 
   9   9   7       13.17      -20.09     21.16 o 
   0  10   7      123.16      118.25     11.08 o 
   1  10   7     1892.87     1824.43     26.78 o 
   2  10   7        1.39        0.15      4.82 o 
   3  10   7        0.45        3.28      3.86 o 
   4  10   7        7.77        4.02      4.37 o 
   5  10   7      899.34      852.15     21.47 o 
   6  10   7      208.93      200.39     13.26 o 
   7  10   7      198.15      174.26     20.26 o 
   8  10   7       21.15       16.27     20.49 o 
   9  10   7        5.32      -20.50     20.50 o 
   1  11   7      245.03      280.26     11.71 o 
   2  11   7     1162.38     1060.18     22.09 o 
   3  11   7      240.24      259.75     10.19 o 
   4  11   7      186.05      205.90      9.90 o 
   5  11   7       55.59       65.72      9.46 o 
   6  11   7      415.51      385.97     18.01 o 
   7  11   7       43.54       56.48     16.24 o 
   8  11   7      317.23      380.22     38.97 o 
   0  12   7      478.17      434.98     24.91 o 
   1  12   7        3.82        5.24      6.04 o 
   2  12   7       40.58       42.64      5.30 o 
   3  12   7     1008.90      984.96     21.30 o 
   4  12   7       98.71      107.03      8.68 o 
   5  12   7       21.83       14.74      6.75 o 
   6  12   7        5.63       10.66     10.29 o 
   7  12   7      145.09      136.82     20.15 o 
   8  12   7       35.39        7.09     20.15 o 
   1  13   7     1093.98     1102.98     26.31 o 
   2  13   7       20.20        9.80      6.86 o 
   3  13   7      337.47      291.49     19.21 o 
   4  13   7      362.38      391.03     16.36 o 
   5  13   7       81.07       62.94     10.05 o 
   6  13   7        2.09       -9.90     11.21 o 
   7  13   7        1.20       14.79     14.72 o 
   8  13   7       56.88       83.70     25.17 o 
   0  14   7       39.80       43.94     13.50 o 
   1  14   7     1409.17     1439.10     36.15 o 
   2  14   7      376.45      324.20     14.21 o 
   3  14   7      692.09      718.27     22.18 o 
   4  14   7      106.57       81.88     10.14 o 
   5  14   7       41.82       41.60     11.52 o 
   6  14   7        1.49       11.31     14.12 o 
   7  14   7      319.92      287.93     27.22 o 
   8  14   7       10.32       27.98     22.18 o 
   1  15   7      315.25      336.86     17.99 o 
   2  15   7     2632.35     2586.94     48.76 o 
   3  15   7       40.28       41.82      9.57 o 
   4  15   7      142.58      125.36     12.47 o 
   5  15   7       21.93       47.06     12.29 o 
   6  15   7        1.05       -8.33     13.99 o 
   7  15   7       38.85       56.45     17.96 o 
   8  15   7      305.83      273.09     37.01 o 
   0  16   7      324.10      275.08     24.84 o 
   1  16   7       51.93       68.10     11.65 o 
   2  16   7       95.16      110.64     13.18 o 
   3  16   7      248.55      268.30     18.90 o 
   4  16   7       16.45        4.62      9.45 o 
   5  16   7      359.60      372.05     22.68 o 
   6  16   7       90.18      106.42     20.93 o 
   7  16   7      106.78       95.86     21.29 o 
   1  17   7      309.23      301.29     19.02 o 
   2  17   7       36.23       10.62      9.97 o 
   3  17   7       66.35       90.58     12.94 o 
   4  17   7       85.94      155.58     15.57 o 
   5  17   7        6.12      -11.38     11.51 o 
   6  17   7      111.15      141.88     22.92 o 
   7  17   7        3.19        2.99     17.11 o 
   0  18   7     2312.93     2291.45     65.74 o 
   1  18   7        6.34       -1.52     10.03 o 
   2  18   7       38.14       49.09     11.74 o 
   3  18   7       82.00       49.52     11.58 o 
   4  18   7       47.73       31.13     11.42 o 
   5  18   7       74.61       88.65     15.31 o 
   6  18   7       42.85       36.10     19.08 o 
   7  18   7       19.96       24.89     24.28 o 
   1  19   7       14.28       15.15     13.68 o 
   2  19   7      163.79      149.05     18.36 o 
   3  19   7      108.00      103.29     14.67 o 
   4  19   7       27.96       36.56     14.85 o 
   5  19   7       24.12       33.43     19.87 o 
   6  19   7       44.81       89.32     21.16 o 
   0  20   7       33.15       62.07     17.84 o 
   1  20   7      362.47      394.14     22.78 o 
   2  20   7       71.16       82.48     14.41 o 
   3  20   7       15.04       14.80     12.80 o 
   4  20   7       77.43       56.16     16.05 o 
   5  20   7      334.29      360.87     28.22 o 
   6  20   7        0.42       -2.23     17.94 o 
   1  21   7      139.58      141.59     16.48 o 
   2  21   7      376.18      445.33     25.38 o 
   3  21   7       51.07       58.83     14.26 o 
   4  21   7        0.06        6.75     14.09 o 
   5  21   7        2.40        1.76     14.70 o 
   6  21   7       21.83       15.87     19.54 o 
   0  22   7        0.03       14.91     17.58 o 
   1  22   7      233.13      297.68     21.78 o 
   2  22   7       80.56       60.92     14.59 o 
   3  22   7       62.52       31.57     13.46 o 
   4  22   7        1.02       -8.07     14.04 o 
   5  22   7       17.25       19.08     16.73 o 
   1  23   7       82.10       69.83     14.93 o 
   2  23   7       78.25       82.25     15.64 o 
   3  23   7       53.28       42.43     24.54 o 
   4  23   7       68.57       79.18     21.10 o 
   5  23   7        8.86        4.85     16.33 o 
   0  24   7        1.41       21.57     19.66 o 
   1  24   7        4.66       20.47     13.32 o 
   2  24   7       37.79        5.40     13.29 o 
   3  24   7       10.00       21.90     16.22 o 
   4  24   7        2.94        5.46     18.50 o 
   1  25   7        0.08        4.82     12.91 o 
   2  25   7       56.72       26.04     15.92 o 
   3  25   7        1.25       22.73     17.01 o 
   0  26   7        0.04       -7.55     18.21 o 
   1  26   7       15.48       29.33     16.73 o 
   2  26   7        2.27       -2.27     15.44 o 
   0   0   8    25558.92    25857.00    508.88 o 
   1   0   8     2483.93     2741.03     46.51 o 
   2   0   8     1438.88     1475.87     38.58 o 
   3   0   8      236.30      291.19     21.01 o 
   4   0   8       17.90       35.78     12.89 o 
   5   0   8      337.31      379.56     33.55 o 
   6   0   8     3021.24     2859.77     64.98 o 
   7   0   8     1290.30     1197.40     53.94 o 
   8   0   8      241.88      145.71     48.57 o 
   9   0   8      160.03       65.15     47.38 o 
   1   1   8      321.07      378.72     10.41 o 
   2   1   8       20.69       16.02      6.81 o 
   3   1   8      375.18      389.35     18.08 o 
   4   1   8      399.66      427.72     20.57 o 
   5   1   8       74.07       51.25     12.04 o 
   6   1   8      110.96      129.53     10.17 o 
   7   1   8        2.57        2.76     10.42 o 
   8   1   8        1.05        4.74     23.77 o 
   9   1   8       21.77       -1.27     27.49 o 
   0   2   8      178.76      223.77     11.69 o 
   1   2   8       23.33       22.72      4.19 o 
   2   2   8     6703.71     6618.79     93.16 o 
   3   2   8      165.23      152.87     12.27 o 
   4   2   8      683.91      636.72     23.92 o 
   5   2   8     2658.61     2656.98     52.67 o 
   6   2   8       87.34       79.85     10.60 o 
   7   2   8       47.69       39.09     12.58 o 
   8   2   8       19.56       10.39     24.12 o 
   9   2   8       12.27      -25.04     25.04 o 
   1   3   8      390.69      327.07      9.98 o 
   2   3   8       55.88       65.88      8.84 o 
   3   3   8       49.70       26.46     10.46 o 
   4   3   8      152.12      155.92     14.15 o 
   5   3   8      424.40      452.77     23.20 o 
   6   3   8      164.78      142.91     11.79 o 
   7   3   8      741.24      802.46     35.72 o 
   8   3   8      167.92      190.60     36.43 o 
   9   3   8        2.33       -8.76     24.96 o 
   0   4   8     5386.14     5611.69     83.72 o 
   1   4   8        0.02        8.95      6.71 o 
   2   4   8     1311.26     1535.52     26.51 o 
   3   4   8      407.50      425.78     19.14 o 
   4   4   8      169.01      222.57     16.43 o 
   5   4   8      819.52      815.91     20.22 o 
   6   4   8      431.66      434.67     13.80 o 
   7   4   8      749.68      774.47     32.11 o 
   8   4   8        1.52      -11.84     22.57 o 
   9   4   8        1.34        9.53     33.76 o 
   1   5   8     2097.35     2137.21     32.45 o 
   2   5   8        0.53        2.64      3.49 o 
   3   5   8     5313.62     5184.70     70.48 o 
   4   5   8     2427.36     2442.62     40.43 o 
   5   5   8       67.78       71.46      9.79 o 
   6   5   8      245.85      268.67     11.66 o 
   7   5   8      219.88      186.36     22.40 o 
   8   5   8       22.73       59.29     27.97 o 
   9   5   8       13.99       29.75     30.85 o 
   0   6   8      361.76      313.93     12.36 o 
   1   6   8      133.83      132.27      8.60 o 
   2   6   8      681.10      603.20     13.92 o 
   3   6   8     1773.79     1734.25     27.38 o 
   4   6   8      792.47      702.87     24.54 o 
   5   6   8        6.15       12.05      6.79 o 
   6   6   8        1.83        6.66      9.05 o 
   7   6   8       23.72       17.17     15.05 o 
   8   6   8       35.14        0.83     20.80 o 
   9   6   8       17.30       90.06     34.75 o 
   1   7   8     5662.29     5348.99     63.31 o 
   2   7   8     1162.10     1141.90     21.19 o 
   3   7   8      285.71      315.10     12.15 o 
   4   7   8      121.89      142.31      9.77 o 
   5   7   8      801.28      842.75     19.82 o 
   6   7   8        5.50       14.54      7.79 o 
   7   7   8       52.01       61.38     14.12 o 
   8   7   8      576.49      535.14     45.29 o 
   9   7   8       68.92       68.11     36.13 o 
   0   8   8     4794.82     4820.69     77.38 o 
   1   8   8     2272.96     2460.98     34.39 o 
   2   8   8       63.48       54.38      7.14 o 
   3   8   8      398.08      361.92     13.71 o 
   4   8   8      148.81      163.02     16.07 o 
   5   8   8      595.70      632.45     17.94 o 
   6   8   8      535.05      507.42     17.54 o 
   7   8   8      235.69      227.35     30.05 o 
   8   8   8       51.81       74.62     25.44 o 
   9   8   8       89.33       93.52     27.85 o 
   1   9   8        4.02        4.02      4.97 o 
   2   9   8     2427.75     2453.85     29.56 o 
   3   9   8        0.46        0.10      6.38 o 
   4   9   8      117.21      145.40     11.08 o 
   5   9   8        0.06        2.88      4.64 o 
   6   9   8      652.12      645.93     44.80 o 
   7   9   8        3.63        8.30     25.40 o 
   8   9   8        9.39        3.85     19.91 o 
   9   9   8       17.12        3.79     21.21 o 
   0  10   8     1808.40     1628.71     56.18 o 
   1  10   8       10.07        8.50      4.59 o 
   2  10   8      539.85      546.57     15.33 o 
   3  10   8       26.83       25.31      3.67 o 
   4  10   8      102.38       78.42      6.44 o 
   5  10   8        0.31       -1.57      4.65 o 
   6  10   8      645.93      715.31     32.05 o 
   7  10   8       64.86      101.94     44.09 o 
   8  10   8        9.29       31.82     29.83 o 
   1  11   8     3364.74     3354.68     42.91 o 
   2  11   8     1021.89     1091.81     22.44 o 
   3  11   8      220.07      228.19      9.54 o 
   4  11   8      467.93      490.64     16.10 o 
   5  11   8      614.04      612.71     16.69 o 
   6  11   8       36.22       29.27      9.46 o 
   7  11   8       49.08       42.99     21.29 o 
   8  11   8      172.65      145.83     30.78 o 
   0  12   8      139.46      118.85     12.63 o 
   1  12   8        4.33       -6.03      6.03 o 
   2  12   8     1130.61     1148.92     35.76 o 
   3  12   8        0.06        1.61      6.31 o 
   4  12   8      255.38      313.75     13.01 o 
   5  12   8       83.22      108.80      9.24 o 
   6  12   8       22.20        9.67     11.60 o 
   7  12   8      154.68      106.85     26.35 o 
   8  12   8        0.51       18.17     21.56 o 
   1  13   8      121.57      130.21      9.57 o 
   2  13   8        5.57        8.71      7.58 o 
   3  13   8     2298.52     2315.03     36.46 o 
   4  13   8      147.16      158.35     11.48 o 
   5  13   8        0.38       -6.47      7.55 o 
   6  13   8      210.08      238.58     21.16 o 
   7  13   8        1.79      -12.83     13.55 o 
   8  13   8        0.75       -1.80     26.10 o 
   0  14   8      114.96       92.06     13.26 o 
   1  14   8      541.72      577.82     18.76 o 
   2  14   8      128.18      134.73      7.91 o 
   3  14   8        0.07        5.80      7.47 o 
   4  14   8      113.81      148.46     15.07 o 
   5  14   8      243.44      257.01     16.06 o 
   6  14   8        0.46       15.89     15.04 o 
   7  14   8        4.97       29.66     16.23 o 
   8  14   8        0.01       30.60     27.41 o 
   1  15   8     1639.04     1709.68     30.04 o 
   2  15   8      638.13      674.74     18.40 o 
   3  15   8        7.66        4.35      7.36 o 
   4  15   8      387.20      391.98     18.71 o 
   5  15   8      335.78      335.80     18.44 o 
   6  15   8       17.41       22.43     22.72 o 
   7  15   8       89.90       53.21     18.03 o 
   0  16   8      758.59      774.19     35.88 o 
   1  16   8        7.89        2.56      8.05 o 
   2  16   8        7.81       -6.53      6.53 o 
   3  16   8      359.72      347.65     20.98 o 
   4  16   8      613.09      596.19     23.77 o 
   5  16   8      152.65      207.92     18.36 o 
   6  16   8       62.92       52.65     21.54 o 
   7  16   8       36.16        9.75     16.98 o 
   1  17   8        7.57       -2.70      9.05 o 
   2  17   8      220.05      265.39     14.65 o 
   3  17   8       96.36       85.15     11.74 o 
   4  17   8       33.10       26.90      9.63 o 
   5  17   8       62.03       70.92     14.11 o 
   6  17   8       10.60        3.37     15.95 o 
   7  17   8       38.00       65.71     20.61 o 
   0  18   8     4888.93     4767.12    106.48 o 
   1  18   8      839.93      856.09     30.14 o 
   2  18   8       32.85       37.42      9.19 o 
   3  18   8        1.08       -7.67      8.97 o 
   4  18   8        2.61        5.01      9.82 o 
   5  18   8       83.69       85.11     15.48 o 
   6  18   8      350.68      330.99     30.30 o 
   7  18   8       54.31       66.31     21.03 o 
   1  19   8       82.02       89.04     13.86 o 
   2  19   8        7.47        5.91      8.65 o 
   3  19   8       23.07       29.60     11.50 o 
   4  19   8       26.18       33.50     11.25 o 
   5  19   8        5.33       -2.67     12.30 o 
   6  19   8        5.17       21.60     18.48 o 
   0  20   8       57.47       54.39     18.07 o 
   1  20   8       91.22       66.83     13.96 o 
   2  20   8      404.16      411.95     27.11 o 
   3  20   8       48.83       34.97     14.04 o 
   4  20   8      183.00      180.40     16.76 o 
   5  20   8       75.14       72.73     30.81 o 
   6  20   8       20.89       12.65     18.95 o 
   1  21   8       60.66       46.86     13.08 o 
   2  21   8        0.13      -10.60     10.60 o 
   3  21   8        1.92        1.24     10.94 o 
   4  21   8        8.02        4.64     13.37 o 
   5  21   8       76.87       72.24     24.28 o 
   0  22   8        1.83       -5.09     16.83 o 
   1  22   8        7.50       -5.85     11.75 o 
   2  22   8        0.55       -3.56     11.02 o 
   3  22   8       69.82       94.90     15.80 o 
   4  22   8        1.98       -4.80     13.23 o 
   5  22   8       20.28       35.98     20.46 o 
   1  23   8      178.41      175.83     18.83 o 
   2  23   8        2.74        9.93     12.56 o 
   3  23   8      217.50      236.05     21.74 o 
   4  23   8       23.48       19.13     13.87 o 
   0  24   8        7.98      -16.83     16.83 o 
   1  24   8        0.49       -9.51     12.21 o 
   2  24   8       31.14       29.62     13.87 o 
   3  24   8       32.29       48.75     18.14 o 
   4  24   8       20.78       19.28     18.44 o 
   1  25   8      212.37      205.95     21.70 o 
   2  25   8      125.50      110.15     18.62 o 
   3  25   8        7.27       -0.28     20.64 o 
   0  26   8      305.66      297.58     37.92 o 
   1  26   8       97.46       97.66     18.39 o 
   1   1   9        0.41        2.78      4.63 o 
   2   1   9       62.85       63.14      6.08 o 
   3   1   9     2763.44     2796.10     49.89 o 
   4   1   9      742.04      726.90     26.16 o 
   5   1   9     1545.51     1586.20     39.21 o 
   6   1   9      100.41      125.53      9.22 o 
   7   1   9       60.31       30.61     14.19 o 
   8   1   9      105.27      127.66     33.47 o 
   9   1   9       56.47       36.80     29.65 o 
   0   2   9       13.43       15.79      5.89 o 
   1   2   9      896.25      965.99     18.92 o 
   2   2   9     7897.93     7875.24    109.16 o 
   3   2   9      228.44      202.08     14.29 o 
   4   2   9     1500.44     1503.00     39.00 o 
   5   2   9     2243.55     2334.72     49.36 o 
   6   2   9       42.16       30.41      9.00 o 
   7   2   9       61.87       87.07     31.69 o 
   8   2   9        4.52        5.51     29.61 o 
   9   2   9       32.30        9.55     27.97 o 
   1   3   9     1066.66      962.75     18.05 o 
   2   3   9     1030.92     1017.72     25.09 o 
   3   3   9       15.59       10.95      8.28 o 
   4   3   9      135.62      151.64     14.47 o 
   5   3   9     1065.60     1065.20     44.29 o 
   6   3   9       75.04       85.94     11.33 o 
   7   3   9      148.61      180.87     19.26 o 
   8   3   9      481.08      492.26     53.19 o 
   9   3   9        1.38      -25.53     25.53 o 
   0   4   9     6221.73     5786.89     86.58 o 
   1   4   9      396.40      413.06     12.09 o 
   2   4   9      600.37      610.27     14.71 o 
   3   4   9      494.15      536.58     22.22 o 
   4   4   9       95.86      114.38     16.06 o 
   5   4   9       21.40       22.65     14.67 o 
   6   4   9      457.36      490.47     22.17 o 
   7   4   9      193.36      187.80     22.91 o 
   8   4   9        3.54       36.24     28.74 o 
   9   4   9       31.43       -4.09     28.67 o 
   1   5   9     3042.33     3064.07     43.37 o 
   2   5   9       44.48       49.77      5.33 o 
   3   5   9        4.56       11.73      8.55 o 
   4   5   9      280.73      274.53     18.43 o 
   5   5   9        6.22        3.66      8.90 o 
   6   5   9       10.66       14.21      9.51 o 
   7   5   9       12.16       17.17     16.75 o 
   8   5   9      212.31      212.63     38.94 o 
   9   5   9       40.87       38.09     34.22 o 
   0   6   9       98.83      133.19      9.50 o 
   1   6   9       19.66       28.19      6.20 o 
   2   6   9      647.68      641.95     15.20 o 
   3   6   9        0.05       -5.04      5.83 o 
   4   6   9     1488.64     1503.23     29.67 o 
   5   6   9      114.54      119.22     12.35 o 
   6   6   9      553.86      552.11     47.00 o 
   7   6   9      129.80      169.19     16.99 o 
   8   6   9      212.80      265.82     35.47 o 
   9   6   9       48.54       82.43     32.63 o 
   1   7   9     3104.99     3086.07     40.07 o 
   2   7   9      338.72      329.23     12.35 o 
   3   7   9      500.02      453.93     14.59 o 
   4   7   9      124.74      143.90      9.24 o 
   5   7   9        0.53        1.20      8.92 o 
   6   7   9      165.44      140.41     22.07 o 
   7   7   9        0.24        8.08     11.28 o 
   8   7   9        0.04       29.75     21.90 o 
   9   7   9       85.93       77.29     36.72 o 
   0   8   9       49.35       52.71      8.20 o 
   1   8   9      768.97      846.11     17.03 o 
   2   8   9       25.32       19.06      6.61 o 
   3   8   9      183.81      202.17     10.89 o 
   4   8   9      141.78      144.44     10.36 o 
   5   8   9      101.10      105.17     11.06 o 
   6   8   9        3.22       -1.59      6.18 o 
   7   8   9      184.91      200.70     19.32 o 
   8   8   9      101.46       99.05     25.72 o 
   9   8   9       14.66        7.36     23.10 o 
   1   9   9      654.51      674.93     18.15 o 
   2   9   9        5.77        2.15      6.17 o 
   3   9   9     3878.41     3734.61     52.24 o 
   4   9   9      250.38      255.01     16.88 o 
   5   9   9      779.51      768.73     25.50 o 
   6   9   9      109.60      113.44     12.10 o 
   7   9   9       46.83       -0.49     19.62 o 
   8   9   9        0.01       -4.54     20.93 o 
   0  10   9      711.55      712.43     22.01 o 
   1  10   9       87.62       66.27      7.56 o 
   2  10   9      215.45      202.14     10.00 o 
   3  10   9        0.31       16.70      7.31 o 
   4  10   9      184.94      203.16     13.08 o 
   5  10   9      799.30      825.82     36.73 o 
   6  10   9      440.01      458.23     21.59 o 
   7  10   9      110.50      147.66     26.90 o 
   8  10   9        1.60      -17.54     17.54 o 
   1  11   9     1366.35     1331.41     21.78 o 
   2  11   9      707.58      651.05     24.47 o 
   3  11   9        1.89       -0.66      5.65 o 
   4  11   9      557.32      539.54     12.78 o 
   5  11   9      336.83      322.11     12.47 o 
   6  11   9        3.36        6.49     12.09 o 
   7  11   9       13.28        2.27     19.29 o 
   8  11   9      204.93      191.97     40.47 o 
   0  12   9     2746.36     2744.73     56.91 o 
   1  12   9       44.55       70.62      7.16 o 
   2  12   9      742.27      709.13     20.03 o 
   3  12   9      102.40       82.94      8.65 o 
   4  12   9      290.99      297.50     11.85 o 
   5  12   9      455.51      438.46     27.30 o 
   6  12   9       86.06       83.91     11.69 o 
   7  12   9       34.14       45.81     22.41 o 
   8  12   9       69.83       73.01     26.82 o 
   1  13   9     1169.34     1131.53     21.98 o 
   2  13   9      173.85      167.40     12.04 o 
   3  13   9        0.12       -1.22      6.87 o 
   4  13   9      243.80      269.92     13.74 o 
   5  13   9      358.87      315.63     15.39 o 
   6  13   9       76.39       71.80     21.60 o 
   7  13   9       11.91       28.71     21.80 o 
   8  13   9       28.40       52.43     24.04 o 
   0  14   9     3081.44     2978.16     60.31 o 
   1  14   9     1052.83     1067.04     38.48 o 
   2  14   9      776.22      738.72     22.77 o 
   3  14   9       29.01       21.68      7.76 o 
   4  14   9        1.42        3.85      6.98 o 
   5  14   9      431.85      438.13     21.80 o 
   6  14   9      336.78      356.56     36.59 o 
   7  14   9      141.01      146.29     28.50 o 
   1  15   9      273.41      297.91     14.09 o 
   2  15   9        0.82       -7.06      7.86 o 
   3  15   9      456.71      466.58     18.60 o 
   4  15   9      173.24      177.02     13.92 o 
   5  15   9       83.74       73.31     12.10 o 
   6  15   9       11.26      -13.22     13.22 o 
   7  15   9       79.75       93.00     27.54 o 
   0  16   9      858.00      898.34     31.83 o 
   1  16   9        5.62       12.44      7.63 o 
   2  16   9      283.65      278.93     16.36 o 
   3  16   9       19.80       12.76      9.63 o 
   4  16   9       69.88       53.12     12.49 o 
   5  16   9      300.25      294.80     19.84 o 
   6  16   9       11.37      -10.03     15.38 o 
   7  16   9       30.45       -4.22     24.69 o 
   1  17   9      766.82      738.60     32.62 o 
   2  17   9       44.35       24.55     13.11 o 
   3  17   9      804.38      807.99     25.09 o 
   4  17   9      114.34      108.19     13.09 o 
   5  17   9       96.56      100.47     14.30 o 
   6  17   9       54.40       82.30     19.83 o 
   7  17   9        2.19        1.90     22.31 o 
   0  18   9     1702.61     1625.01     45.29 o 
   1  18   9      100.91       94.67     11.15 o 
   2  18   9      137.28      139.15     14.82 o 
   3  18   9      116.91       98.23     12.83 o 
   4  18   9        2.60        6.63     10.10 o 
   5  18   9        5.25       -1.16     13.16 o 
   6  18   9        3.94        7.02     17.01 o 
   1  19   9      307.46      242.72     15.04 o 
   2  19   9        5.63       16.37     10.06 o 
   3  19   9        3.66        2.70      9.54 o 
   4  19   9       31.05       25.75     10.97 o 
   5  19   9       60.65       57.84     16.22 o 
   6  19   9       12.52       12.69     17.42 o 
   0  20   9       12.88       15.91     12.86 o 
   1  20   9        8.30       -1.64      8.94 o 
   2  20   9      350.13      360.52     20.53 o 
   3  20   9       62.38       63.14     12.71 o 
   4  20   9      337.10      380.60     22.20 o 
   5  20   9       80.22       68.63     21.24 o 
   6  20   9        0.01      -16.13     16.13 o 
   1  21   9      520.07      544.26     28.24 o 
   2  21   9      148.45      146.81     15.82 o 
   3  21   9       10.31       -1.01     10.16 o 
   4  21   9       44.14       77.14     14.05 o 
   5  21   9        9.47       13.36     21.20 o 
   0  22   9      896.83      922.77     40.73 o 
   1  22   9       49.55       45.54     10.85 o 
   2  22   9        0.67      -10.35     10.35 o 
   3  22   9       69.51       85.26     14.93 o 
   4  22   9        6.86       -9.23     10.73 o 
   5  22   9        0.89       17.30     19.21 o 
   1  23   9       31.87       39.38     11.32 o 
   2  23   9       28.24       38.51     12.62 o 
   3  23   9        9.08        8.99     12.11 o 
   4  23   9        0.01       11.02     14.10 o 
   0  24   9      124.54      186.98     22.66 o 
   1  24   9       12.04       17.48     12.48 o 
   2  24   9       46.68       44.82     17.56 o 
   3  24   9        2.02       -4.74     12.12 o 
   1  25   9       51.86       61.53     14.64 o 
   2  25   9        4.38       26.93     13.49 o 
   0  26   9        1.09       10.03     16.56 o 
   0   0  10      131.54      139.08     14.81 o 
   1   0  10     4773.36     4842.20     77.65 o 
   2   0  10     4394.71     4121.51     84.30 o 
   3   0  10      159.95       76.59     14.64 o 
   4   0  10      200.30      201.91     25.29 o 
   5   0  10      192.47      185.86     33.17 o 
   6   0  10      206.10      232.03     51.53 o 
   7   0  10      842.54      735.15     37.83 o 
   8   0  10      117.45      136.22     48.56 o 
   9   0  10      511.03      671.65     94.78 o 
   1   1  10      694.09      672.79     15.89 o 
   2   1  10       32.19        6.92      5.16 o 
   3   1  10      151.22      159.75     13.21 o 
   4   1  10      347.19      337.72     20.47 o 
   5   1  10       32.43       62.72     13.33 o 
   6   1  10        0.28       -7.85     11.85 o 
   7   1  10        0.55       -5.45      9.64 o 
   8   1  10       75.17      102.41     34.06 o 
   9   1  10        1.86      -24.87     24.87 o 
   0   2  10     6292.10     6701.75    115.70 o 
   1   2  10     3591.76     3441.63     46.08 o 
   2   2  10     1347.13     1290.38     23.79 o 
   3   2  10      763.45      781.68     24.05 o 
   4   2  10        0.05       -2.58      9.66 o 
   5   2  10     3183.28     3030.01     59.60 o 
   6   2  10      474.38      445.67     20.43 o 
   7   2  10       24.65       35.07     11.61 o 
   8   2  10       76.52       89.91    100.68 o 
   9   2  10      103.00       79.09     42.05 o 
   1   3  10     4281.58     4184.12     55.07 o 
   2   3  10      250.80      276.41     10.40 o 
   3   3  10      308.19      333.15     22.13 o 
   4   3  10      107.15       86.56     12.97 o 
   5   3  10       65.68       93.69     14.54 o 
   6   3  10     1053.22      986.04     32.25 o 
   7   3  10      127.74      128.73     36.48 o 
   8   3  10      143.92      128.00     34.75 o 
   9   3  10       10.25       54.48     33.50 o 
   0   4  10      192.27      227.46     11.46 o 
   1   4  10     2908.82     3007.66     42.75 o 
   2   4  10       58.22       82.20      7.04 o 
   3   4  10       95.52      111.95     12.63 o 
   4   4  10      494.70      496.86     24.61 o 
   5   4  10      672.53      788.74     34.68 o 
   6   4  10        3.57       11.18      8.48 o 
   7   4  10       65.06       38.44     20.00 o 
   8   4  10       16.48       22.03     26.37 o 
   9   4  10        9.62      -31.98     31.98 o 
   1   5  10       34.53       51.68      6.70 o 
   2   5  10     2677.90     2888.04     39.25 o 
   3   5  10      383.92      363.72     19.85 o 
   4   5  10     2837.92     2739.72     54.79 o 
   5   5  10      471.84      474.74     25.29 o 
   6   5  10      437.24      450.89     26.52 o 
   7   5  10       40.34       42.93     13.51 o 
   8   5  10        5.62       12.68     26.45 o 
   9   5  10        1.23        7.43     30.35 o 
   0   6  10     7030.31     7380.07    110.48 o 
   1   6  10     1189.38     1090.88     21.91 o 
   2   6  10      877.01      881.82     25.51 o 
   3   6  10       69.32       73.75      8.70 o 
   4   6  10        0.50       10.69     10.19 o 
   5   6  10     1728.49     1721.55     48.09 o 
   6   6  10      119.15       87.60     17.90 o 
   7   6  10        0.02       -9.19      9.19 o 
   8   6  10       16.64       40.89     22.75 o 
   9   6  10       23.93       47.08     53.30 o 
   1   7  10     1811.78     1839.69     27.33 o 
   2   7  10     2821.33     2784.35     39.92 o 
   3   7  10       14.35       12.65      6.65 o 
   4   7  10       46.85       65.35     12.66 o 
   5   7  10      269.41      289.98     26.27 o 
   6   7  10      469.80      531.31     32.97 o 
   7   7  10      220.02      194.64     17.03 o 
   8   7  10      432.09      518.69     50.46 o 
   0   8  10      669.26      697.98     19.90 o 
   1   8  10       59.64       69.41      6.92 o 
   2   8  10       47.73       48.32      9.04 o 
   3   8  10      307.96      330.86     13.28 o 
   4   8  10       23.17       36.64      8.68 o 
   5   8  10       26.72       12.80     11.71 o 
   6   8  10      125.04      120.03     19.60 o 
   7   8  10      200.22      260.12     25.51 o 
   8   8  10        0.03       19.30     21.69 o 
   1   9  10        0.00       -5.26      5.26 o 
   2   9  10      194.27      222.78     12.38 o 
   3   9  10       10.76       16.37      7.11 o 
   4   9  10        0.23       -1.01      7.11 o 
   5   9  10      827.41      804.27     24.96 o 
   6   9  10      126.93      126.35      7.21 o 
   7   9  10        0.57       -7.68     20.51 o 
   8   9  10        5.99        4.51     22.28 o 
   0  10  10       14.10       24.80      8.50 o 
   1  10  10        4.94       10.98      6.20 o 
   2  10  10       95.19      108.30      9.15 o 
   3  10  10       12.51       -1.05      7.14 o 
   4  10  10        0.66       -1.27      7.47 o 
   5  10  10      101.11      118.48     12.76 o 
   6  10  10      135.02      136.24     14.39 o 
   7  10  10       62.65       38.10     23.03 o 
   8  10  10       16.73       11.59     21.59 o 
   1  11  10       43.74       55.53      8.32 o 
   2  11  10      614.22      647.69     19.06 o 
   3  11  10        4.13       -2.05      4.81 o 
   4  11  10       68.90       65.15     10.44 o 
   5  11  10        0.31       -5.62      5.62 o 
   6  11  10       59.62       63.27     10.42 o 
   7  11  10      234.23      237.41     32.70 o 
   8  11  10      253.64      274.06     36.95 o 
   0  12  10       75.23      100.62     12.58 o 
   1  12  10        0.19       -6.76      6.76 o 
   2  12  10      430.37      429.72     20.96 o 
   3  12  10       13.03        6.62      6.49 o 
   4  12  10       53.93       55.42      7.87 o 
   5  12  10      222.42      227.39     20.59 o 
   6  12  10      201.02      174.97     13.08 o 
   7  12  10      132.32      110.40     27.23 o 
   8  12  10        6.74      -19.76     19.76 o 
   1  13  10       24.17       20.06      5.85 o 
   2  13  10      403.79      369.84     19.36 o 
   3  13  10      338.22      380.91     15.95 o 
   4  13  10     1081.41     1118.89     26.22 o 
   5  13  10        0.08        1.03      6.37 o 
   6  13  10      415.72      404.74     23.48 o 
   7  13  10       14.12       30.63     21.38 o 
   8  13  10        1.09       10.12     22.02 o 
   0  14  10      357.35      343.66     28.73 o 
   1  14  10      245.96      228.83     11.47 o 
   2  14  10      838.30      816.88     24.91 o 
   3  14  10        7.70       -6.52      7.03 o 
   4  14  10       11.78        9.46      8.08 o 
   5  14  10        8.70       11.36      7.72 o 
   6  14  10       20.57       25.69     15.22 o 
   7  14  10        0.12       11.26     23.31 o 
   1  15  10      370.84      375.85     14.81 o 
   2  15  10      268.29      225.21     16.09 o 
   3  15  10        4.14       -1.15      7.44 o 
   4  15  10       69.12       42.67     10.79 o 
   5  15  10        1.51       13.69      9.97 o 
   6  15  10       65.06       55.70     20.69 o 
   7  15  10        1.30      -12.88     22.37 o 
   0  16  10      174.02      169.56     18.64 o 
   1  16  10      660.04      620.81     19.43 o 
   2  16  10       51.62       50.71     10.26 o 
   3  16  10      374.92      362.10     21.01 o 
   4  16  10       56.52       28.25     11.25 o 
   5  16  10      368.08      358.63     21.77 o 
   6  16  10       14.18       19.29     16.41 o 
   7  16  10       10.26      -23.99     23.99 o 
   1  17  10      588.53      554.77     31.39 o 
   2  17  10       31.87       51.83     10.68 o 
   3  17  10       39.24       48.15     10.13 o 
   4  17  10        0.37       -1.38     10.15 o 
   5  17  10       62.68       78.29     13.82 o 
   6  17  10        0.02        8.82     15.93 o 
   0  18  10        0.68        6.64     12.82 o 
   1  18  10      582.20      588.77     24.28 o 
   2  18  10       33.00       51.41     10.68 o 
   3  18  10      298.39      318.61     18.92 o 
   4  18  10        0.95       -5.78     10.33 o 
   5  18  10        7.41       -4.59     11.09 o 
   6  18  10        3.66       16.89     24.62 o 
   1  19  10        5.24        2.47      8.24 o 
   2  19  10       72.39       73.35     12.54 o 
   3  19  10       66.79       81.78     15.13 o 
   4  19  10        4.19        1.58     11.29 o 
   5  19  10       10.65       -1.94     11.34 o 
   6  19  10        3.72       -3.79     18.47 o 
   0  20  10      502.08      428.80     28.11 o 
   1  20  10       71.82       45.61     10.17 o 
   2  20  10       46.23       56.19     12.54 o 
   3  20  10       20.50       21.15     11.66 o 
   4  20  10       46.73       48.23     13.73 o 
   5  20  10      153.56      162.23     22.24 o 
   1  21  10        3.27        5.18     10.40 o 
   2  21  10       76.64       76.38     14.06 o 
   3  21  10       15.56       11.48     11.34 o 
   4  21  10       11.32       20.06     13.14 o 
   5  21  10        2.62       18.57     19.16 o 
   0  22  10        1.63        5.64     13.74 o 
   1  22  10       12.20       -6.19      9.99 o 
   2  22  10       19.27        5.00     10.93 o 
   3  22  10        9.19      -11.25     11.25 o 
   4  22  10        5.89        4.08     13.70 o 
   1  23  10        1.29       -6.59     10.80 o 
   2  23  10        1.75       -6.87     13.04 o 
   3  23  10        2.40       11.23     13.30 o 
   4  23  10      131.47      185.49     20.76 o 
   0  24  10       26.47       30.11     15.97 o 
   1  24  10       10.59       11.73     11.68 o 
   2  24  10        6.29        1.54     12.24 o 
   3  24  10        1.22        1.96     12.89 o 
   1  25  10        2.04        7.64     12.67 o 
   1   1  11      253.73      261.86     11.83 o 
   2   1  11       79.10       99.97      9.36 o 
   3   1  11     2191.54     2061.82     42.21 o 
   4   1  11      209.12      209.00     17.14 o 
   5   1  11       86.33       58.23     16.58 o 
   6   1  11      434.24      405.12     27.79 o 
   7   1  11      227.18      201.30     22.32 o 
   8   1  11      112.57       85.00     34.75 o 
   9   1  11      177.21      203.73     44.30 o 
   0   2  11        2.02        1.41      6.02 o 
   1   2  11     1025.23      982.44     22.24 o 
   2   2  11     3121.85     3105.65     46.22 o 
   3   2  11       30.68       21.10     10.07 o 
   4   2  11     2023.91     1990.45     43.99 o 
   5   2  11      367.42      376.08     23.43 o 
   6   2  11      262.08      257.94     23.82 o 
   7   2  11        5.73       -6.71      8.84 o 
   8   2  11       12.04      -13.07     23.90 o 
   9   2  11        0.06      -16.04     40.86 o 
   1   3  11     4808.75     4688.88     61.37 o 
   2   3  11        0.35       -8.03      8.03 o 
   3   3  11        8.52       -7.54      8.28 o 
   4   3  11      248.49      227.89     18.09 o 
   5   3  11        6.49       19.37     11.84 o 
   6   3  11        5.73        9.13     11.95 o 
   7   3  11      293.21      270.07     58.64 o 
   8   3  11       22.22       -3.41     26.45 o 
   9   3  11       78.98       48.58     32.70 o 
   0   4  11        3.47       -5.08      5.08 o 
   1   4  11     1969.86     1903.46     30.73 o 
   2   4  11      577.24      533.66     15.71 o 
   3   4  11        0.79        3.17      9.17 o 
   4   4  11       68.80       66.48     12.96 o 
   5   4  11       44.24       26.33     16.44 o 
   6   4  11      161.62      148.33     13.74 o 
   7   4  11      137.25      119.86     16.69 o 
   8   4  11       58.70       45.55     30.36 o 
   1   5  11      117.50      120.66      8.93 o 
   2   5  11        7.42        9.28      4.60 o 
   3   5  11      173.75      200.55     15.88 o 
   4   5  11      386.48      389.77     22.04 o 
   5   5  11       77.06       77.55     21.38 o 
   6   5  11       36.96       35.36     13.61 o 
   7   5  11       47.27       37.95      9.59 o 
   8   5  11       73.31      126.71     34.75 o 
   0   6  11     1799.32     1677.07     32.60 o 
   1   6  11      247.55      229.49     11.74 o 
   2   6  11      821.25      777.83     21.13 o 
   3   6  11      438.35      461.33     14.95 o 
   4   6  11     1535.01     1577.14     39.71 o 
   5   6  11      470.77      492.26     26.33 o 
   6   6  11       22.05       31.57     15.38 o 
   7   6  11      150.86      153.10     18.21 o 
   8   6  11       65.18       69.67     25.42 o 
   1   7  11      128.71      108.63      7.46 o 
   2   7  11       39.59       42.35      7.03 o 
   3   7  11     1400.46     1377.20     24.51 o 
   4   7  11      291.64      294.00     20.41 o 
   5   7  11        2.86        5.65     11.51 o 
   6   7  11       11.28       -0.92     17.10 o 
   7   7  11        6.61        7.20      7.62 o 
   8   7  11       61.05       77.60     25.93 o 
   0   8  11     1005.57      960.46     23.95 o 
   1   8  11        0.23       10.82      5.79 o 
   2   8  11      426.00      418.16     15.20 o 
   3   8  11       10.01       20.55      8.11 o 
   4   8  11      169.09      175.69     14.01 o 
   5   8  11      107.16      110.54     15.76 o 
   6   8  11       60.48       47.23     16.95 o 
   7   8  11       54.29       53.48     10.63 o 
   8   8  11        0.63      -11.06     23.36 o 
   1   9  11     1004.54      977.95     20.30 o 
   2   9  11       37.72       47.36      7.90 o 
   3   9  11     4433.99     4258.60     58.51 o 
   4   9  11      760.55      718.47     23.85 o 
   5   9  11       23.68       16.56     12.07 o 
   6   9  11       12.87       34.02     16.54 o 
   7   9  11        4.37       19.40     11.15 o 
   8   9  11      158.72      120.75     30.36 o 
   0  10  11     1736.73     1714.60     37.11 o 
   1  10  11      106.00       81.81      8.40 o 
   2  10  11     1117.97     1092.27     21.54 o 
   3  10  11      151.99      155.78     15.72 o 
   4  10  11      466.81      445.75     20.16 o 
   5  10  11        0.28       -2.43     11.43 o 
   6  10  11      166.14      171.68     12.11 o 
   7  10  11        7.70       34.88     21.29 o 
   8  10  11        2.92       -0.94     20.98 o 
   1  11  11     1140.79     1082.89     23.16 o 
   2  11  11       95.75       90.78      9.02 o 
   3  11  11      193.18      184.05      8.86 o 
   4  11  11      168.72      159.70     14.36 o 
   5  11  11       47.06       56.66     12.08 o 
   6  11  11      102.28       74.58      9.98 o 
   7  11  11      120.77      155.66     36.13 o 
   8  11  11        0.12      -10.63     22.41 o 
   0  12  11     1034.73     1052.84     35.15 o 
   1  12  11      643.23      630.60     19.18 o 
   2  12  11      503.61      472.39     17.31 o 
   3  12  11       99.15       93.55     12.59 o 
   4  12  11      307.70      331.48     11.30 o 
   5  12  11      133.72      131.48     14.99 o 
   6  12  11        3.18       -6.64      6.64 o 
   7  12  11       28.52       -3.51     19.95 o 
   1  13  11      272.93      283.22     14.81 o 
   2  13  11       39.88       27.11      8.32 o 
   3  13  11      599.98      656.15     18.95 o 
   4  13  11       11.50        4.72      7.30 o 
   5  13  11       48.20       43.91      7.62 o 
   6  13  11        0.02        2.85      9.89 o 
   7  13  11       15.32       26.69     22.77 o 
   0  14  11      474.11      538.54     39.83 o 
   1  14  11        0.81       -2.67      7.44 o 
   2  14  11      790.09      779.90     25.75 o 
   3  14  11       28.45       36.38      8.18 o 
   4  14  11      257.09      239.54     14.96 o 
   5  14  11        9.66        5.09      7.30 o 
   6  14  11      252.18      252.17     23.47 o 
   7  14  11        2.47      -19.29     19.29 o 
   1  15  11      359.37      374.64     17.35 o 
   2  15  11      404.23      381.62     17.93 o 
   3  15  11        3.57       -7.25      7.48 o 
   4  15  11       14.74       23.81     13.08 o 
   5  15  11        9.99        1.08     12.61 o 
   6  15  11       14.62       10.12     13.03 o 
   7  15  11        0.30      -20.53     28.29 o 
   0  16  11       37.82       34.78     12.18 o 
   1  16  11        7.35       13.60      8.99 o 
   2  16  11      135.19      138.03     12.78 o 
   3  16  11        5.86       19.73      8.85 o 
   4  16  11      357.82      354.55     25.25 o 
   5  16  11        5.96       15.18     10.44 o 
   6  16  11       30.18       32.84     23.49 o 
   1  17  11        6.18        4.54      8.83 o 
   2  17  11        1.18       11.64      9.24 o 
   3  17  11      918.93      960.09     26.33 o 
   4  17  11       13.73       14.42     10.90 o 
   5  17  11       52.18       68.40     13.53 o 
   6  17  11       16.94       24.39     34.45 o 
   0  18  11       40.38       46.93     15.09 o 
   1  18  11       56.75       64.91     11.46 o 
   2  18  11       33.95       40.57     10.78 o 
   3  18  11      126.35      148.39     15.73 o 
   4  18  11        5.86       13.21     11.56 o 
   5  18  11        3.28       -8.45     10.88 o 
   6  18  11        9.30        5.22     22.89 o 
   1  19  11      116.03      124.41     13.87 o 
   2  19  11      124.03      140.34     14.65 o 
   3  19  11      103.54      106.38     20.25 o 
   4  19  11        5.38        1.11     11.10 o 
   5  19  11       31.67       47.52     13.60 o 
   0  20  11        6.45       -7.43     13.33 o 
   1  20  11        2.05       -1.12     15.68 o 
   2  20  11      146.26      164.48     15.77 o 
   3  20  11       33.72       27.41     12.84 o 
   4  20  11       22.86       21.66     12.41 o 
   5  20  11       16.44       14.90     12.74 o 
   1  21  11       96.63       87.51     13.84 o 
   2  21  11        6.01       -1.77     10.31 o 
   3  21  11       30.56       31.35     12.43 o 
   4  21  11       53.65       70.10     15.03 o 
   0  22  11      898.17      874.63     42.64 o 
   1  22  11       86.91       61.68     13.04 o 
   2  22  11       53.15       33.39     12.41 o 
   3  22  11        6.36       -0.44     11.73 o 
   4  22  11        2.43      -12.57     12.57 o 
   1  23  11       13.77       18.43     12.26 o 
   2  23  11        7.37      -10.46     10.46 o 
   3  23  11       26.08       26.21     13.34 o 
   0  24  11       12.33       44.70     21.85 o 
   1  24  11        0.46        8.45     12.08 o 
   2  24  11       22.49       21.65     14.17 o 
   0   0  12     4051.25     4142.86     95.13 o 
   1   0  12     1249.08     1281.67     36.13 o 
   2   0  12     3529.88     3675.27     78.88 o 
   3   0  12     2560.99     2550.95     87.08 o 
   4   0  12       35.88       22.15     18.37 o 
   5   0  12       34.09       21.66     20.73 o 
   6   0  12     1782.19     1773.53     73.79 o 
   7   0  12      202.29      270.43     23.60 o 
   8   0  12       54.80       11.84     42.64 o 
   1   1  12       43.55       51.02      7.79 o 
   2   1  12       12.53       19.64      7.23 o 
   3   1  12       11.73        9.45      9.98 o 
   4   1  12        0.05      -10.16     10.16 o 
   5   1  12       51.46       51.84     15.14 o 
   6   1  12      151.60      157.15     20.67 o 
   7   1  12        0.81       10.79     14.21 o 
   8   1  12       15.85       22.95     29.84 o 
   0   2  12        3.21       -0.43      6.13 o 
   1   2  12     1008.67     1026.12     27.93 o 
   2   2  12      139.34      121.44      9.80 o 
   3   2  12     1094.61     1027.29     30.93 o 
   4   2  12     1211.56     1087.76     39.66 o 
   5   2  12      215.60      219.13     19.13 o 
   6   2  12      333.37      322.31     26.53 o 
   7   2  12        8.44       11.40      8.86 o 
   8   2  12      268.16      181.10     41.46 o 
   1   3  12     2818.93     2857.21     41.33 o 
   2   3  12       30.75       41.49      7.21 o 
   3   3  12      204.22      236.70     23.91 o 
   4   3  12     1168.28     1062.43     32.38 o 
   5   3  12      777.55      756.48     33.11 o 
   6   3  12        1.99       -6.06     11.94 o 
   7   3  12       49.35       52.55     23.91 o 
   8   3  12       88.66       70.66     46.19 o 
   0   4  12      262.29      311.72     24.28 o 
   1   4  12       10.06       10.75      5.76 o 
   2   4  12      359.09      357.24     14.44 o 
   3   4  12      222.99      206.52     16.60 o 
   4   4  12      103.53       93.24     14.60 o 
   5   4  12      153.43      176.90     18.76 o 
   6   4  12      216.18      239.26     21.66 o 
   7   4  12       10.60        6.33     14.70 o 
   8   4  12       29.37        1.54     31.98 o 
   1   5  12      441.15      463.53     14.85 o 
   2   5  12     1113.38     1118.25     24.20 o 
   3   5  12     1987.95     2075.76     44.10 o 
   4   5  12      641.07      679.51     46.96 o 
   5   5  12      161.01      191.32     19.13 o 
   6   5  12       27.25       20.20     23.70 o 
   7   5  12        4.20      -13.74     18.58 o 
   8   5  12        0.21      -10.11     27.24 o 
   0   6  12       45.83       63.20      7.26 o 
   1   6  12      201.32      214.14     11.45 o 
   2   6  12      814.60      785.04     17.62 o 
   3   6  12      505.92      502.11     24.03 o 
   4   6  12       70.14       94.85     14.46 o 
   5   6  12     1559.89     1617.34     42.87 o 
   6   6  12        2.39      -13.28     13.28 o 
   7   6  12        2.89      -14.10     18.54 o 
   8   6  12       11.80       17.34     23.33 o 
   1   7  12      117.45      116.34     11.90 o 
   2   7  12     1105.20     1122.96     22.41 o 
   3   7  12       29.32       43.11     12.05 o 
   4   7  12       92.59       89.26     15.00 o 
   5   7  12        1.27       -4.25     15.80 o 
   6   7  12       65.80      108.95     19.85 o 
   7   7  12      527.75      500.28     19.75 o 
   8   7  12      134.01      138.36     31.16 o 
   0   8  12     2192.76     2192.68     41.18 o 
   1   8  12       62.59       57.92      7.28 o 
   2   8  12      872.29      874.96     20.48 o 
   3   8  12      188.16      209.52     13.42 o 
   4   8  12      375.35      402.20     23.72 o 
   5   8  12       29.09       48.82     13.83 o 
   6   8  12       73.32       91.70     20.10 o 
   7   8  12        0.50        3.98      6.67 o 
   8   8  12       83.59      144.33     33.74 o 
   1   9  12        0.88       -5.38      5.98 o 
   2   9  12        0.44        5.50      6.94 o 
   3   9  12        5.68       -0.21      8.37 o 
   4   9  12      168.83      176.92     17.76 o 
   5   9  12      261.71      231.07     20.64 o 
   6   9  12       35.18       21.16     15.59 o 
   7   9  12        5.33       10.53     15.04 o 
   8   9  12        0.89       11.19     25.56 o 
   0  10  12     1092.10      999.84     28.41 o 
   1  10  12       86.37       81.61     10.91 o 
   2  10  12      764.96      754.34     17.86 o 
   3  10  12       51.21       48.10     10.60 o 
   4  10  12       48.76       52.11     10.08 o 
   5  10  12        3.79        3.98     11.95 o 
   6  10  12        0.59        0.58     14.75 o 
   7  10  12       59.21       68.64     17.08 o 
   8  10  12        0.01        5.67     23.85 o 
   1  11  12      601.54      635.59     18.97 o 
   2  11  12        6.58        8.85     11.57 o 
   3  11  12       20.32       16.65      9.39 o 
   4  11  12       93.04       99.35     12.58 o 
   5  11  12      124.37      136.23     26.50 o 
   6  11  12       47.72       34.43     15.54 o 
   7  11  12      288.23      302.54     45.90 o 
   0  12  12      912.54     1010.02     28.71 o 
   1  12  12       50.56       74.30      9.40 o 
   2  12  12      302.78      244.34     13.44 o 
   3  12  12       72.72       45.42      8.01 o 
   4  12  12      534.36      523.58     19.65 o 
   5  12  12        5.44        7.83      8.32 o 
   6  12  12       35.02       36.01     10.96 o 
   7  12  12       10.89      -17.07     19.78 o 
   1  13  12       43.97       52.09      9.26 o 
   2  13  12      350.99      307.89     17.97 o 
   3  13  12      507.95      537.95     25.28 o 
   4  13  12      535.85      547.45     19.21 o 
   5  13  12       53.40       67.27      9.01 o 
   6  13  12       59.73       74.92     12.53 o 
   7  13  12      117.27      113.87     39.68 o 
   0  14  12        8.61        6.04     10.09 o 
   1  14  12      389.37      366.60     17.10 o 
   2  14  12        7.40        3.42      7.78 o 
   3  14  12      151.06      162.59     15.46 o 
   4  14  12      114.53      124.65     14.63 o 
   5  14  12        6.28        6.59      8.83 o 
   6  14  12       18.11       20.99     11.08 o 
   7  14  12        8.58       17.23     40.91 o 
   1  15  12     1259.61     1244.91     30.99 o 
   2  15  12       29.71       30.06      9.02 o 
   3  15  12      264.09      247.21     15.87 o 
   4  15  12       20.28       39.76     11.48 o 
   5  15  12      119.67      108.54     16.25 o 
   6  15  12      101.58      111.85     17.24 o 
   0  16  12      965.89     1007.72     31.89 o 
   1  16  12       14.16       13.35      8.99 o 
   2  16  12      660.20      667.41     24.12 o 
   3  16  12       42.56       20.96      9.78 o 
   4  16  12        1.58        4.15     10.02 o 
   5  16  12      236.57      224.29     17.64 o 
   6  16  12        5.52       32.05     14.84 o 
   1  17  12      102.96       86.01     11.93 o 
   2  17  12        0.35       -0.65      8.77 o 
   3  17  12       97.17       98.06     12.94 o 
   4  17  12       25.89       47.39     11.91 o 
   5  17  12        2.46      -10.14     10.14 o 
   6  17  12        6.35        2.88     19.83 o 
   0  18  12      272.75      315.35     21.89 o 
   1  18  12      358.53      373.75     19.54 o 
   2  18  12      229.71      216.12     16.45 o 
   3  18  12       42.26       67.53     18.10 o 
   4  18  12        0.63        7.39     11.05 o 
   5  18  12       53.45       51.42     13.66 o 
   1  19  12       53.56       59.16     11.92 o 
   2  19  12       34.66       43.99     11.27 o 
   3  19  12        5.14        8.09     11.06 o 
   4  19  12        0.72        4.43     11.49 o 
   5  19  12        7.61       20.44     12.94 o 
   0  20  12      182.97      234.98     43.17 o 
   1  20  12        5.81      -13.21     13.21 o 
   2  20  12      122.40      104.74     18.83 o 
   3  20  12        0.98       10.91     12.12 o 
   4  20  12      248.34      249.39     21.11 o 
   5  20  12       82.75       49.15     15.13 o 
   1  21  12       18.20        4.95     10.38 o 
   2  21  12       56.86       89.34     13.65 o 
   3  21  12       17.67       29.28     13.15 o 
   4  21  12       13.12       -6.77     12.75 o 
   0  22  12        4.69       31.14     18.45 o 
   1  22  12        1.36       -7.00     10.64 o 
   2  22  12        2.93       -6.34     10.81 o 
   3  22  12       34.34       25.16     13.66 o 
   1  23  12       57.63       51.21     12.79 o 
   2  23  12        1.80       11.15     12.31 o 
   0  24  12       33.09       63.13     22.43 o 
   1  24  12        0.03       13.15     13.56 o 
   1   1  13      139.84      151.74     10.65 o 
   2   1  13      598.23      606.83     19.76 o 
   3   1  13       86.51       52.40     12.30 o 
   4   1  13     1015.17      966.83     31.24 o 
   5   1  13        3.82      -11.51     11.51 o 
   6   1  13      417.95      456.15     30.92 o 
   7   1  13        0.00        2.61     30.20 o 
   8   1  13       40.37       35.84     32.24 o 
   0   2  13        4.86       13.14      6.37 o 
   1   2  13     1787.88     1776.03     33.85 o 
   2   2  13       57.05       72.83      9.51 o 
   3   2  13      378.78      352.96     15.37 o 
   4   2  13       25.60       26.56     12.46 o 
   5   2  13      311.14      312.04     27.77 o 
   6   2  13       66.34       64.59     18.98 o 
   7   2  13       41.71       37.35     27.97 o 
   8   2  13        4.75      -26.84     27.13 o 
   1   3  13      754.43      737.18     19.61 o 
   2   3  13     1905.55     1774.37     32.47 o 
   3   3  13      170.21      190.63     16.97 o 
   4   3  13        0.37       -3.75     11.39 o 
   5   3  13        0.62        9.91     11.56 o 
   6   3  13        0.06       -0.65     14.74 o 
   7   3  13        5.93       27.02     53.89 o 
   8   3  13      111.87      106.01     36.02 o 
   0   4  13      103.61      104.05     12.16 o 
   1   4  13     1053.37      975.68     20.48 o 
   2   4  13       37.81       47.39      8.43 o 
   3   4  13      251.29      241.42     17.97 o 
   4   4  13       29.69       62.09     12.80 o 
   5   4  13      311.65      312.98     23.11 o 
   6   4  13       13.49       34.54     14.41 o 
   7   4  13      155.17      188.09     37.58 o 
   8   4  13        7.59       27.96     44.42 o 
   1   5  13      154.95      160.82     10.39 o 
   2   5  13        2.68       23.35      7.91 o 
   3   5  13        8.31        4.27     10.92 o 
   4   5  13       80.14       76.46     13.93 o 
   5   5  13        3.45       -5.95     10.80 o 
   6   5  13       31.64       17.32     15.82 o 
   7   5  13       89.46       66.22     24.24 o 
   8   5  13       12.40       -6.80     28.16 o 
   0   6  13      173.21      177.19     15.31 o 
   1   6  13        1.06       -6.22      6.22 o 
   2   6  13      116.65      114.33      8.29 o 
   3   6  13      329.74      361.08     21.66 o 
   4   6  13      190.29      203.40     18.05 o 
   5   6  13      474.15      467.84     26.99 o 
   6   6  13        7.76       -4.27     15.03 o 
   7   6  13      153.72      154.60     38.94 o 
   8   6  13       35.06       77.57     52.12 o 
   1   7  13        4.93        3.68      5.81 o 
   2   7  13      125.07      118.60      9.25 o 
   3   7  13       18.92       16.36     11.33 o 
   4   7  13       56.42       65.75     13.53 o 
   5   7  13      130.49      121.63     17.31 o 
   6   7  13        0.39      -14.19     14.19 o 
   7   7  13        2.11        9.00     21.42 o 
   8   7  13      103.12       85.31     28.79 o 
   0   8  13        0.02        2.57     10.03 o 
   1   8  13        0.86       -5.44      5.69 o 
   2   8  13        1.42       -1.48      7.30 o 
   3   8  13       11.88       18.03      6.66 o 
   4   8  13        7.89       -2.03     11.28 o 
   5   8  13      204.50      235.33     21.13 o 
   6   8  13       12.03        8.98     15.35 o 
   7   8  13       17.58      -13.24     19.76 o 
   8   8  13       47.41       50.40     27.54 o 
   1   9  13      431.60      397.98     14.87 o 
   2   9  13      245.94      257.63     13.69 o 
   3   9  13        0.15       -4.92      8.83 o 
   4   9  13      650.37      721.42     32.30 o 
   5   9  13        0.06      -11.63     11.63 o 
   6   9  13       83.79       66.46     18.94 o 
   7   9  13      145.01      146.25     15.56 o 
   0  10  13       76.98       82.56     11.63 o 
   1  10  13      226.16      225.78     12.62 o 
   2  10  13      107.60      107.57      8.65 o 
   3  10  13       66.98       70.75     12.45 o 
   4  10  13      467.36      438.68     29.71 o 
   5  10  13      404.84      400.11     26.42 o 
   6  10  13       75.62       97.46     20.09 o 
   7  10  13        0.92        3.80      9.50 o 
   1  11  13      156.01      155.58     11.14 o 
   2  11  13      509.43      494.56     16.30 o 
   3  11  13        0.08       10.73      8.86 o 
   4  11  13       28.91       18.36     12.71 o 
   5  11  13       36.86       36.94     15.21 o 
   6  11  13      160.56      193.11     25.38 o 
   7  11  13        2.28       17.98     11.45 o 
   0  12  13       45.70       49.34     12.02 o 
   1  12  13       71.06       93.26     10.62 o 
   2  12  13       79.81       70.34     11.23 o 
   3  12  13       12.01        7.06      6.69 o 
   4  12  13       58.50       69.05     12.45 o 
   5  12  13        0.15       -8.90     13.92 o 
   6  12  13        9.72       -1.13     11.91 o 
   7  12  13       42.35       40.84     22.31 o 
   1  13  13       56.01       51.80      9.17 o 
   2  13  13      131.81      134.32     11.43 o 
   3  13  13      416.81      415.27     24.08 o 
   4  13  13      351.88      342.81     15.92 o 
   5  13  13        0.03       -0.79      5.76 o 
   6  13  13        6.98       -3.78     16.60 o 
   7  13  13       20.64        1.41     22.49 o 
   0  14  13      419.11      486.62     21.65 o 
   1  14  13       12.05       -7.58      7.58 o 
   2  14  13       57.70       63.36     10.11 o 
   3  14  13      184.04      227.87     14.94 o 
   4  14  13       57.83       54.41     11.19 o 
   5  14  13      207.06      194.28     17.02 o 
   6  14  13       18.59       30.71     18.49 o 
   1  15  13      198.28      226.13     14.59 o 
   2  15  13       41.68       21.26      9.25 o 
   3  15  13        0.80        0.93      8.61 o 
   4  15  13       21.02        5.75      9.27 o 
   5  15  13        1.14       -1.02     10.55 o 
   6  15  13       17.95       37.07     30.60 o 
   0  16  13       56.43       54.76     16.34 o 
   1  16  13      226.50      221.55     15.04 o 
   2  16  13        0.57       -5.52      8.41 o 
   3  16  13        7.27       14.15      9.79 o 
   4  16  13        0.86      -10.05     12.98 o 
   5  16  13       84.25       83.37     15.73 o 
   6  16  13        0.73      -11.74     12.84 o 
   1  17  13       29.24       23.27     11.30 o 
   2  17  13      140.40      148.92     14.28 o 
   3  17  13       46.08       23.55     13.08 o 
   4  17  13      345.46      364.85     24.46 o 
   5  17  13       16.99       -1.06     12.92 o 
   0  18  13       82.35      103.39     24.09 o 
   1  18  13       21.25        7.18      9.60 o 
   2  18  13       78.51       74.70     12.30 o 
   3  18  13      109.41       74.74     13.44 o 
   4  18  13       22.77       17.19     16.69 o 
   5  18  13       30.17       59.51     16.14 o 
   1  19  13        6.84       -3.28      9.13 o 
   2  19  13       16.46       22.05      9.89 o 
   3  19  13        3.59        1.75     11.18 o 
   4  19  13       81.09      119.19     15.68 o 
   5  19  13        1.85       -2.21     13.58 o 
   0  20  13       16.03       14.54     16.09 o 
   1  20  13        7.36        7.07     13.47 o 
   2  20  13        4.69       -9.57      9.57 o 
   3  20  13       39.41       51.12     13.32 o 
   4  20  13        2.73       16.83     12.48 o 
   1  21  13        4.56       14.13     11.09 o 
   2  21  13       40.09       72.32     13.51 o 
   3  21  13      111.84      150.26     18.30 o 
   0  22  13       82.24       50.51     21.92 o 
   1  22  13      103.41      121.06     17.32 o 
   2  22  13       17.24       22.77     11.69 o 
   3  22  13       42.46       56.69     15.70 o 
   1  23  13        8.88        1.28     13.10 o 
   2  23  13        9.65      -10.95     11.78 o 
   0   0  14     1100.10     1037.31     43.87 o 
   1   0  14      389.27      428.21     85.31 o 
   2   0  14      205.38      208.54     24.70 o 
   3   0  14      114.99       90.00     29.61 o 
   4   0  14      163.34      198.56     28.67 o 
   5   0  14      361.91      318.34     36.26 o 
   6   0  14     1349.02     1389.30    110.84 o 
   7   0  14        0.16      -11.84     36.72 o 
   8   0  14       22.90       86.46     49.75 o 
   1   1  14       97.24      109.49     10.17 o 
   2   1  14        2.68        5.73      9.20 o 
   3   1  14      119.46       88.74     13.87 o 
   4   1  14      143.29      129.07     17.97 o 
   5   1  14       24.51        0.39     13.42 o 
   6   1  14       14.47       28.41     15.56 o 
   7   1  14       19.44       19.09     28.33 o 
   8   1  14        2.88       -4.74     36.72 o 
   0   2  14       26.48       33.30      6.81 o 
   1   2  14      107.90      107.78      9.91 o 
   2   2  14     1252.44     1157.60     25.88 o 
   3   2  14      488.69      467.05     23.79 o 
   4   2  14      151.86      180.31     17.83 o 
   5   2  14       73.21       95.75     17.51 o 
   6   2  14       25.92        4.12     14.52 o 
   7   2  14       15.84      -15.36     46.19 o 
   8   2  14       19.75       57.56     31.20 o 
   1   3  14       33.79       35.64      8.66 o 
   2   3  14       33.83       16.91      8.30 o 
   3   3  14        6.85        0.36     10.69 o 
   4   3  14        7.70       13.86     11.43 o 
   5   3  14      585.78      635.30     31.33 o 
   6   3  14       95.18      119.98     20.20 o 
   7   3  14       91.53       76.07     30.49 o 
   8   3  14       29.56       56.85     32.66 o 
   0   4  14        1.59       -3.66      8.31 o 
   1   4  14      227.66      239.51     11.46 o 
   2   4  14      104.29      119.08     14.57 o 
   3   4  14       69.67       59.51     13.33 o 
   4   4  14        0.25        5.11     11.22 o 
   5   4  14      221.98      210.55     20.94 o 
   6   4  14       96.92       64.13     16.57 o 
   7   4  14       11.02       46.40     28.43 o 
   8   4  14       41.43      -10.94     42.64 o 
   1   5  14      377.97      363.38     14.28 o 
   2   5  14       20.41        8.10      7.59 o 
   3   5  14     2959.95     2864.32     56.06 o 
   4   5  14       16.01        5.93     11.13 o 
   5   5  14       14.57       16.36     16.44 o 
   6   5  14       10.75        7.72     14.91 o 
   7   5  14       17.18      -25.27     25.31 o 
   8   5  14        3.41      -19.54     24.75 o 
   0   6  14        0.96        3.14      9.58 o 
   1   6  14      187.79      198.06     11.80 o 
   2   6  14       80.51       89.40     14.65 o 
   3   6  14      646.43      708.41     39.58 o 
   4   6  14      905.71      917.59     51.76 o 
   5   6  14       33.27       14.69     12.90 o 
   6   6  14        3.75       -9.91     14.49 o 
   7   6  14        2.92      -18.76     18.76 o 
   8   6  14        7.89       11.24     29.65 o 
   1   7  14     1087.76     1038.04     20.92 o 
   2   7  14      179.17      194.09     10.96 o 
   3   7  14       12.90       23.05     11.45 o 
   4   7  14      292.33      303.36     21.98 o 
   5   7  14      160.00      168.33     19.53 o 
   6   7  14       95.99       74.57     19.93 o 
   7   7  14      157.65      118.17     45.02 o 
   0   8  14     1523.77     1556.53     43.00 o 
   1   8  14        0.75        6.27      6.60 o 
   2   8  14      350.88      383.26     15.09 o 
   3   8  14      297.33      255.72     19.34 o 
   4   8  14      158.77      175.53     18.49 o 
   5   8  14       15.67       16.27     13.03 o 
   6   8  14       50.16       41.76     17.42 o 
   7   8  14       94.53      144.27     31.05 o 
   1   9  14        2.05        4.53      6.50 o 
   2   9  14        6.48        6.48      5.39 o 
   3   9  14      129.65      134.66     15.94 o 
   4   9  14       35.67        9.54     26.06 o 
   5   9  14        3.48       23.39     18.15 o 
   6   9  14       73.93       70.44     19.61 o 
   7   9  14        5.41       -0.80     21.72 o 
   0  10  14     1458.13     1545.57     44.98 o 
   1  10  14       15.30        6.92      6.95 o 
   2  10  14      633.47      591.35     21.30 o 
   3  10  14        2.79       -7.74      8.39 o 
   4  10  14      289.28      316.84     23.76 o 
   5  10  14       89.23      104.19     20.96 o 
   6  10  14       44.44       34.06     17.99 o 
   7  10  14        4.34       13.13     23.99 o 
   1  11  14      553.37      560.07     18.12 o 
   2  11  14       66.45       47.16     10.30 o 
   3  11  14      143.64      111.86     11.16 o 
   4  11  14        3.08        3.61     11.92 o 
   5  11  14       16.48       22.20     15.94 o 
   6  11  14       11.46       12.32     17.12 o 
   7  11  14       35.12       47.93      8.22 o 
   0  12  14       50.62       14.51     12.48 o 
   1  12  14       65.24       52.54      9.85 o 
   2  12  14      509.53      573.68     18.64 o 
   3  12  14       37.55       36.99      7.92 o 
   4  12  14       19.27       18.81     13.75 o 
   5  12  14        0.39      -13.22     13.22 o 
   6  12  14       13.68        3.75      9.71 o 
   7  12  14       19.93       19.54     10.65 o 
   1  13  14       39.42       31.07      8.49 o 
   2  13  14       67.69       49.67      9.02 o 
   3  13  14     1136.52     1168.91     27.10 o 
   4  13  14       22.80       15.57     10.44 o 
   5  13  14       53.83       71.89      8.02 o 
   6  13  14       66.12       49.86      8.93 o 
   0  14  14      113.26       87.32     27.72 o 
   1  14  14      169.10      169.14     13.00 o 
   2  14  14        1.08       -4.13      9.71 o 
   3  14  14       15.28       12.14      9.14 o 
   4  14  14      184.24      174.08     15.05 o 
   5  14  14       44.03       39.61     10.83 o 
   6  14  14        8.06        5.53      9.87 o 
   1  15  14      603.91      582.23     24.95 o 
   2  15  14       26.52        4.01     11.28 o 
   3  15  14       83.11      101.42     14.26 o 
   4  15  14       20.39       27.93     12.81 o 
   5  15  14      144.17      128.98     15.92 o 
   6  15  14       24.17       35.82     13.67 o 
   0  16  14      158.91      142.58     20.71 o 
   1  16  14       36.99       46.17     10.11 o 
   2  16  14       77.98       80.01     12.70 o 
   3  16  14       31.23       24.45     11.22 o 
   4  16  14      166.14      172.16     15.87 o 
   5  16  14       24.22       29.56     16.71 o 
   1  17  14        2.65       -2.10      9.12 o 
   2  17  14       87.41       65.43     12.76 o 
   3  17  14        0.28        7.21     16.10 o 
   4  17  14      119.35      142.80     15.44 o 
   5  17  14       15.42       33.73     13.93 o 
   0  18  14      950.59      992.93     47.46 o 
   1  18  14       23.48       21.46      9.92 o 
   2  18  14       15.75       26.53     11.33 o 
   3  18  14        4.29       15.17     16.51 o 
   4  18  14       41.02       36.64     12.56 o 
   5  18  14       13.57       -9.83     14.11 o 
   1  19  14        5.71        0.17     11.33 o 
   2  19  14        8.95       -9.55      9.55 o 
   3  19  14        0.07        5.56     14.18 o 
   4  19  14        1.01      -10.86     10.86 o 
   0  20  14       23.91       21.05     18.54 o 
   1  20  14        0.89       -5.00     11.09 o 
   2  20  14       30.03       44.85     13.33 o 
   3  20  14       30.98        6.90     12.30 o 
   4  20  14      217.19      220.37     20.31 o 
   1  21  14       12.83       13.69     12.76 o 
   2  21  14        0.06        6.96     11.68 o 
   3  21  14        4.76        3.37     12.57 o 
   0  22  14        0.11       28.51     17.91 o 
   1  22  14        3.79        1.78     12.13 o 
   2  22  14        0.09       13.89     13.38 o 
   1   1  15      775.60      760.14     20.69 o 
   2   1  15        2.97        1.82      9.91 o 
   3   1  15       19.80       19.90     11.18 o 
   4   1  15      483.79      475.35     40.53 o 
   5   1  15      190.35      219.56     22.75 o 
   6   1  15      194.87      231.17     32.20 o 
   7   1  15       33.79       25.70     28.81 o 
   0   2  15        6.92       -5.42     10.51 o 
   1   2  15       52.63       63.96      9.44 o 
   2   2  15     1040.21     1041.91     33.67 o 
   3   2  15      332.84      332.89     20.75 o 
   4   2  15       30.95       23.44     12.36 o 
   5   2  15      452.32      494.43     31.25 o 
   6   2  15       94.47       96.75     22.23 o 
   7   2  15       64.46       57.65     41.46 o 
   1   3  15      992.11      998.04     25.43 o 
   2   3  15      340.42      365.65     17.16 o 
   3   3  15       19.57       -1.38     10.19 o 
   4   3  15        3.24      -13.94     13.94 o 
   5   3  15       41.22       30.56     14.26 o 
   6   3  15       33.03       50.02     17.78 o 
   7   3  15       88.79      100.45     32.17 o 
   0   4  15      626.89      585.10     24.42 o 
   1   4  15       46.33       73.53      9.45 o 
   2   4  15        4.25        8.76      7.96 o 
   3   4  15      308.88      302.95     26.62 o 
   4   4  15        1.74      -10.55     10.81 o 
   5   4  15       67.25       95.03     16.82 o 
   6   4  15      156.30      200.06     21.73 o 
   7   4  15       81.11      109.24     33.85 o 
   1   5  15      464.73      447.72     15.62 o 
   2   5  15      153.53      188.25     13.38 o 
   3   5  15       23.06       12.59     16.30 o 
   4   5  15      141.48      136.74     17.20 o 
   5   5  15      123.56      123.28     18.11 o 
   6   5  15       60.77       55.68     18.44 o 
   7   5  15       24.27       46.16     29.28 o 
   0   6  15      493.01      454.32     24.46 o 
   1   6  15      216.34      215.91     10.74 o 
   2   6  15      784.66      761.65     27.63 o 
   3   6  15       18.37       12.23     10.72 o 
   4   6  15      365.65      355.32     23.53 o 
   5   6  15       33.91       18.27     13.11 o 
   6   6  15       66.35       63.69     18.98 o 
   7   6  15       59.97       45.34     23.68 o 
   1   7  15      314.84      323.97     13.13 o 
   2   7  15        0.54       14.29      9.78 o 
   3   7  15       39.70       14.16     11.41 o 
   4   7  15       11.15       20.49     12.86 o 
   5   7  15       36.91       52.52     14.89 o 
   6   7  15       13.96       33.52     18.28 o 
   7   7  15        0.18       10.86     21.90 o 
   0   8  15        7.67        0.73     10.54 o 
   1   8  15      383.86      393.83     17.87 o 
   2   8  15      158.95      148.02     11.85 o 
   3   8  15       29.13       19.96     11.62 o 
   4   8  15        1.17       -4.79     11.66 o 
   5   8  15       20.94       30.71     14.48 o 
   6   8  15        1.49        4.96     16.27 o 
   7   8  15       22.00       16.76     22.99 o 
   1   9  15      199.81      200.56     11.52 o 
   2   9  15       71.03       72.83      8.13 o 
   3   9  15      544.05      538.25     37.03 o 
   4   9  15       16.69       47.37     14.65 o 
   5   9  15       92.77       92.23     17.13 o 
   6   9  15       64.63       94.91     21.34 o 
   7   9  15      100.40      131.76     30.78 o 
   0  10  15        6.29      -10.28     10.28 o 
   1  10  15      402.95      405.34     15.89 o 
   2  10  15        7.12       -7.42      7.42 o 
   3  10  15        1.89        9.89     13.54 o 
   4  10  15        2.31      -11.48     11.48 o 
   5  10  15      167.33      173.68     19.97 o 
   6  10  15        5.62      -17.10     18.98 o 
   7  10  15        9.70        9.06     21.80 o 
   1  11  15      273.81      255.90     13.56 o 
   2  11  15       62.22       53.29     11.74 o 
   3  11  15        2.04       -5.95      6.01 o 
   4  11  15       51.76       48.71     15.02 o 
   5  11  15       96.12       89.56     20.78 o 
   6  11  15       66.72       69.25     23.92 o 
   0  12  15      700.14      688.22     83.25 o 
   1  12  15       34.72       38.89      8.69 o 
   2  12  15       57.45       56.95     10.98 o 
   3  12  15      263.61      267.78     16.79 o 
   4  12  15      209.02      196.53     23.92 o 
   5  12  15       35.16        7.40     16.48 o 
   6  12  15        0.60      -13.74     16.18 o 
   1  13  15      173.60      186.78     13.06 o 
   2  13  15        4.13       13.81      8.36 o 
   3  13  15       56.86       50.18      9.56 o 
   4  13  15      202.28      195.19     20.13 o 
   5  13  15       10.14       17.72     10.76 o 
   6  13  15        4.90        9.94     10.59 o 
   0  14  15        0.11      -11.38     11.38 o 
   1  14  15        5.36        9.52      8.12 o 
   2  14  15      381.21      401.93     19.01 o 
   3  14  15      134.75      140.24     15.42 o 
   4  14  15       52.24       60.62     12.08 o 
   5  14  15       22.93       25.66     10.47 o 
   6  14  15       58.85       51.68     13.10 o 
   1  15  15        2.77        8.87     13.24 o 
   2  15  15       97.54      125.57     12.85 o 
   3  15  15       35.59       65.01     11.47 o 
   4  15  15      132.24      161.50     16.67 o 
   5  15  15       29.43       28.76     11.89 o 
   0  16  15       69.41       57.50     16.86 o 
   1  16  15       11.14       15.20     10.51 o 
   2  16  15       56.85       50.00     11.01 o 
   3  16  15        0.37       -4.41      9.15 o 
   4  16  15       66.26       69.08     20.06 o 
   5  16  15       47.28       77.83     21.95 o 
   1  17  15       61.14       56.51     12.66 o 
   2  17  15        0.70       -0.58      9.74 o 
   3  17  15      330.01      296.23     19.99 o 
   4  17  15       48.14       47.33     21.68 o 
   5  17  15       72.94       69.31     21.86 o 
   0  18  15       50.42       36.36     17.50 o 
   1  18  15       20.66        1.13     10.32 o 
   2  18  15        8.18       -4.11     10.45 o 
   3  18  15        0.06       16.08     11.40 o 
   4  18  15      131.15      139.62     22.40 o 
   1  19  15       24.78       22.08     12.21 o 
   2  19  15        7.40       -9.74     10.17 o 
   3  19  15       34.55       48.60     13.33 o 
   4  19  15        9.64       20.16     14.69 o 
   0  20  15        0.19       -3.15     16.76 o 
   1  20  15        3.20        3.32     12.02 o 
   2  20  15       37.55       17.53     13.07 o 
   3  20  15       51.74       57.76     15.06 o 
   1  21  15        7.54        5.56     12.54 o 
   2  21  15       37.65       25.49     14.76 o 
   0  22  15      127.71      192.71     28.71 o 
   0   0  16       32.96       24.87      8.29 o 
   1   0  16     1813.73     1873.47    170.75 o 
   2   0  16      475.03      538.52     37.22 o 
   3   0  16      398.77      371.16     33.86 o 
   4   0  16       63.71       33.37     19.56 o 
   5   0  16      228.67      205.15     33.38 o 
   6   0  16        0.07       35.06     26.06 o 
   7   0  16      341.96      300.91     66.34 o 
   1   1  16      100.29      145.75     17.17 o 
   2   1  16      129.09       90.84     13.27 o 
   3   1  16        1.70       -0.90     20.08 o 
   4   1  16       52.59       48.03     15.69 o 
   5   1  16       94.96      118.36     19.69 o 
   6   1  16       27.51       29.03     16.78 o 
   7   1  16        0.14      -23.02     23.02 o 
   0   2  16       68.35       85.13     12.30 o 
   1   2  16      390.43      364.22     26.48 o 
   2   2  16      311.29      323.28     19.63 o 
   3   2  16        2.69        2.50     10.77 o 
   4   2  16      219.03      242.47     20.63 o 
   5   2  16      571.42      538.64     33.45 o 
   6   2  16       23.17       43.56     17.31 o 
   7   2  16        0.02       17.69     27.21 o 
   1   3  16      160.55      142.66     11.74 o 
   2   3  16     1194.17     1275.34     29.47 o 
   3   3  16       83.12       91.10     21.55 o 
   4   3  16        0.03      -10.88     10.88 o 
   5   3  16        7.21       -8.70     12.50 o 
   6   3  16      330.21      369.21     45.20 o 
   7   3  16       19.73      -29.98     36.13 o 
   0   4  16       34.76       48.55     12.29 o 
   1   4  16      729.17      726.13     23.44 o 
   2   4  16      310.50      339.91     19.95 o 
   3   4  16       17.83       11.95     11.12 o 
   4   4  16       84.10       71.66     15.00 o 
   5   4  16      134.88      123.93     18.22 o 
   6   4  16       13.82       28.48     17.50 o 
   7   4  16        5.57        5.33     25.96 o 
   1   5  16       17.73       13.99      6.26 o 
   2   5  16        0.95      -10.30     10.46 o 
   3   5  16      193.38      205.99     20.95 o 
   4   5  16        2.49       20.24     12.50 o 
   5   5  16       10.71       19.90     13.69 o 
   6   5  16       56.33       77.00     20.07 o 
   7   5  16       13.87       77.20     68.10 o 
   0   6  16       17.04       29.94     11.67 o 
   1   6  16      115.90      126.57      9.00 o 
   2   6  16      109.36      125.35     14.18 o 
   3   6  16       15.83       13.60     10.91 o 
   4   6  16       29.18       20.44     13.09 o 
   5   6  16      100.61      127.43     20.21 o 
   6   6  16        3.07      -15.44     15.44 o 
   7   6  16      213.59      269.71     36.92 o 
   1   7  16      241.23      250.93     18.99 o 
   2   7  16      375.66      401.54     21.75 o 
   3   7  16        2.69       34.13     11.84 o 
   4   7  16      114.78      120.86     17.41 o 
   5   7  16       31.08       15.18     14.66 o 
   6   7  16        0.87       -0.38     17.10 o 
   7   7  16        2.04       28.48     24.08 o 
   0   8  16       22.82       43.82     12.88 o 
   1   8  16      265.04      267.55     12.73 o 
   2   8  16       17.21       21.38     11.36 o 
   3   8  16       10.12        1.31     11.15 o 
   4   8  16        0.56      -10.03     11.51 o 
   5   8  16        4.88      -12.73     12.73 o 
   6   8  16       11.69       -1.16     16.28 o 
   7   8  16      122.46      172.79     49.10 o 
   1   9  16       30.27       28.05      7.30 o 
   2   9  16        1.71       -7.78      7.78 o 
   3   9  16       36.42       38.24     13.32 o 
   4   9  16        8.38       -6.61     12.45 o 
   5   9  16       21.23        5.17     13.78 o 
   6   9  16       15.52       11.45     16.48 o 
   0  10  16      193.39      230.22     31.37 o 
   1  10  16       97.08       93.18      9.50 o 
   2  10  16       22.14       20.05      7.35 o 
   3  10  16       10.70       16.85     12.28 o 
   4  10  16       90.82       49.33     15.04 o 
   5  10  16       42.36       23.92     17.20 o 
   6  10  16       15.44       25.73     19.18 o 
   1  11  16      226.77      245.08     18.54 o 
   2  11  16       57.62       61.32      9.41 o 
   3  11  16       10.26       17.79      8.74 o 
   4  11  16       24.50       17.85     14.06 o 
   5  11  16        4.11      -14.87     14.87 o 
   6  11  16        1.00        2.88     16.65 o 
   0  12  16       43.84       38.60     17.19 o 
   1  12  16        0.02       -6.80      8.54 o 
   2  12  16        3.61        1.65      7.77 o 
   3  12  16        3.00        6.49     11.30 o 
   4  12  16        1.37       11.45      6.34 o 
   5  12  16       68.94       79.67     20.80 o 
   6  12  16       54.05       79.60     21.92 o 
   1  13  16      131.36      129.46     19.87 o 
   2  13  16       16.23        8.98      8.59 o 
   3  13  16       87.96       94.33     16.60 o 
   4  13  16       43.36       46.98     10.20 o 
   5  13  16        0.36        6.59     10.05 o 
   6  13  16      211.33      211.01     17.43 o 
   0  14  16       12.07       -9.23     13.22 o 
   1  14  16       65.10       90.56     12.88 o 
   2  14  16       33.20       31.60     12.27 o 
   3  14  16       49.63       47.81     11.88 o 
   4  14  16       33.21       27.26     11.49 o 
   5  14  16        0.36        3.29     10.04 o 
   1  15  16       24.65       41.73     11.09 o 
   2  15  16       31.73       21.53     10.33 o 
   3  15  16       66.89       53.26     12.28 o 
   4  15  16        3.02        3.67     10.60 o 
   5  15  16        0.08       -3.86      9.88 o 
   0  16  16        9.40        8.21     15.30 o 
   1  16  16      140.26      159.40     16.27 o 
   2  16  16       83.27      102.53     13.21 o 
   3  16  16      119.66      110.81     15.20 o 
   4  16  16        1.01        7.05     11.91 o 
   1  17  16        1.10       -5.45     11.79 o 
   2  17  16        2.16       -9.30      9.30 o 
   3  17  16       30.43       25.51     11.54 o 
   4  17  16       36.13       40.16     18.94 o 
   0  18  16      162.39      196.42     41.37 o 
   1  18  16       36.82       46.42     13.97 o 
   2  18  16        2.91       10.64     11.84 o 
   3  18  16       60.90       60.82     13.32 o 
   1  19  16       10.78       -3.19     12.37 o 
   2  19  16       17.47      -10.24     14.48 o 
   3  19  16        0.21       -0.38     11.87 o 
   0  20  16        7.95       13.32     21.98 o 
   1  20  16        7.38        8.47     15.30 o 
   2  20  16        0.49       14.74     14.15 o 
   1   1  17       32.54       25.03     11.80 o 
   2   1  17      220.33      231.12     30.61 o 
   3   1  17       65.88       59.88     20.34 o 
   4   1  17        9.38       11.58     13.39 o 
   5   1  17      192.09      197.84     23.25 o 
   6   1  17        2.34        9.03     16.18 o 
   7   1  17       15.50       -7.70     29.31 o 
   0   2  17       79.51       99.23     12.35 o 
   1   2  17       15.44       10.65      7.98 o 
   2   2  17      570.26      547.65     24.53 o 
   3   2  17       49.50       56.29     15.58 o 
   4   2  17       46.61       70.90     16.44 o 
   5   2  17       77.62       81.17     18.58 o 
   6   2  17       63.01       67.07     19.66 o 
   7   2  17        0.14      -17.77     25.13 o 
   1   3  17      744.05      747.88     21.40 o 
   2   3  17        0.38        8.47     10.09 o 
   3   3  17       32.28       48.21     12.95 o 
   4   3  17        0.97        5.52     11.45 o 
   5   3  17       96.75       80.11     24.62 o 
   6   3  17       68.60       97.62     20.72 o 
   7   3  17       21.51        1.38     26.75 o 
   0   4  17     1382.07     1316.09     37.73 o 
   1   4  17       23.53       12.59      8.32 o 
   2   4  17      134.77       92.63     12.95 o 
   3   4  17        3.53       -0.08     11.05 o 
   4   4  17       44.57       14.11     12.83 o 
   5   4  17        7.51       30.67     14.68 o 
   6   4  17      110.94      102.18     25.17 o 
   7   4  17        5.43       -3.20     28.33 o 
   1   5  17      393.76      417.49     18.91 o 
   2   5  17        9.59       15.48     10.42 o 
   3   5  17       67.72       55.07     13.23 o 
   4   5  17        9.79       -6.26     12.15 o 
   5   5  17      100.83      108.35     17.88 o 
   6   5  17       62.23       88.72     21.40 o 
   7   5  17        0.13      -24.19     24.19 o 
   0   6  17     1678.79     1665.64     45.21 o 
   1   6  17        6.32        8.33      7.11 o 
   2   6  17      203.61      226.93     17.82 o 
   3   6  17       84.29       81.77     14.87 o 
   4   6  17      215.88      249.42     22.02 o 
   5   6  17       30.74       23.97     15.08 o 
   6   6  17       69.80       35.84     26.92 o 
   1   7  17      237.76      283.94     14.24 o 
   2   7  17       33.34       16.75     11.62 o 
   3   7  17       24.52       19.28     12.11 o 
   4   7  17      112.64      109.77     23.97 o 
   5   7  17       15.01       22.85     17.73 o 
   6   7  17       17.96        3.71     16.99 o 
   0   8  17        0.96       -8.97     10.66 o 
   1   8  17       27.19       21.15      8.35 o 
   2   8  17       50.04       63.26      9.88 o 
   3   8  17        5.50      -10.67     11.08 o 
   4   8  17      113.39      116.92     17.51 o 
   5   8  17        4.99      -13.97     13.97 o 
   6   8  17       56.42       51.30     19.48 o 
   1   9  17      439.80      457.61     19.21 o 
   2   9  17        0.16       -4.28      7.73 o 
   3   9  17      518.50      626.60     34.33 o 
   4   9  17        0.45        5.08     13.42 o 
   5   9  17       10.42        9.89     13.96 o 
   6   9  17       19.20       30.06     18.76 o 
   0  10  17        1.53      -18.00     18.00 o 
   1  10  17       19.78       20.82      9.70 o 
   2  10  17       30.89       32.06      9.52 o 
   3  10  17        0.00        5.62      6.92 o 
   4  10  17       87.87       90.79     16.68 o 
   5  10  17        1.65       -8.92     15.71 o 
   6  10  17        2.18      -17.58     17.58 o 
   1  11  17      264.87      285.43     18.46 o 
   2  11  17       32.12       22.95      9.87 o 
   3  11  17       79.04       78.10     10.54 o 
   4  11  17        0.13       -4.82     12.75 o 
   5  11  17       80.22       53.69     18.71 o 
   6  11  17        6.20       -0.48     17.93 o 
   0  12  17      862.71      877.59     36.67 o 
   1  12  17        2.66        0.39      9.87 o 
   2  12  17       67.04       53.32     11.31 o 
   3  12  17        0.44      -10.65     10.65 o 
   4  12  17       10.96       19.69      8.07 o 
   5  12  17       32.49       17.31     19.49 o 
   1  13  17       19.68       33.44     11.89 o 
   2  13  17        5.50       13.84      8.96 o 
   3  13  17        3.57        0.79      9.75 o 
   4  13  17       53.16       62.75     12.01 o 
   5  13  17        1.29       -8.08      8.08 o 
   0  14  17      191.26      244.63     25.07 o 
   1  14  17        5.27       13.55     12.27 o 
   2  14  17      222.73      250.41     16.95 o 
   3  14  17        0.03        6.24     10.85 o 
   4  14  17       40.13       37.86     15.16 o 
   5  14  17       20.44        3.57     11.62 o 
   1  15  17      158.41      159.08     17.50 o 
   2  15  17        2.59      -10.09     10.09 o 
   3  15  17       77.94      108.30     21.19 o 
   4  15  17       23.74        8.65     12.18 o 
   0  16  17        0.56       -5.68     14.46 o 
   1  16  17        9.48       32.68     13.08 o 
   2  16  17       95.05      105.67     14.63 o 
   3  16  17       14.52       -2.38     14.13 o 
   4  16  17        0.03       26.21     12.48 o 
   1  17  17       22.95       32.30     13.32 o 
   2  17  17        5.81       12.84     11.92 o 
   3  17  17      163.31      155.19     18.72 o 
   0  18  17       42.13       38.26     18.66 o 
   1  18  17        6.06        3.20     12.20 o 
   2  18  17       14.87       12.94     12.00 o 
   3  18  17        5.39        0.84     12.89 o 
   1  19  17       54.21       32.31     14.73 o 
   2  19  17        5.24      -12.26     12.26 o 
   1   0  18      139.06      166.09     20.20 o 
   2   0  18       38.62       23.83     17.03 o 
   3   0  18      906.40      867.54     49.76 o 
   4   0  18       50.77      -12.00     19.56 o 
   5   0  18       17.31       -2.58     52.71 o 
   6   0  18      209.40      205.39     50.34 o 
   1   1  18        7.04       -1.68      8.63 o 
   2   1  18        4.22        6.89     11.32 o 
   3   1  18        4.51       11.07     13.13 o 
   4   1  18       20.22       19.80     15.34 o 
   5   1  18       47.49       16.33     15.88 o 
   6   1  18       26.17       33.74     18.90 o 
   0   2  18      109.60      120.99     42.05 o 
   1   2  18      204.93      205.32     14.45 o 
   2   2  18       18.34       14.46     10.74 o 
   3   2  18       32.53       13.41     13.09 o 
   4   2  18       42.64       40.61     15.64 o 
   5   2  18      302.72      308.83     27.70 o 
   6   2  18       11.82        5.11     16.39 o 
   1   3  18      322.64      289.54     21.63 o 
   2   3  18      322.86      309.87     19.96 o 
   3   3  18        0.23       -3.91     11.62 o 
   4   3  18        1.97      -12.24     12.24 o 
   5   3  18      195.56      215.80     24.61 o 
   6   3  18      106.76      132.68     27.12 o 
   0   4  18      201.85      205.82     17.56 o 
   1   4  18       12.74       11.65      9.74 o 
   2   4  18        0.24       -3.71      9.92 o 
   3   4  18        4.48       14.76     11.96 o 
   4   4  18       87.18       57.83     15.18 o 
   5   4  18       12.35       12.89     15.31 o 
   6   4  18        4.19       14.94     21.01 o 
   1   5  18      230.91      245.06     15.00 o 
   2   5  18       95.37       93.42     13.96 o 
   3   5  18       59.31       51.28     13.90 o 
   4   5  18      126.01      126.33     18.26 o 
   5   5  18       44.33       65.68     16.89 o 
   6   5  18       21.88       22.56     20.49 o 
   0   6  18       16.42       36.10     14.09 o 
   1   6  18       33.58       20.75     15.90 o 
   2   6  18       93.85       93.88     13.85 o 
   3   6  18       45.21       18.40     14.63 o 
   4   6  18       41.25       13.48     12.97 o 
   5   6  18      114.43      167.99     20.93 o 
   6   6  18       49.50       54.86     20.05 o 
   1   7  18       24.04       -2.05     10.52 o 
   2   7  18       78.05       87.66     13.73 o 
   3   7  18       36.97       41.45     14.09 o 
   4   7  18       72.49       91.17     18.83 o 
   5   7  18        0.13       10.19     14.89 o 
   6   7  18        0.10       11.07     22.40 o 
   0   8  18      222.23      253.51     21.74 o 
   1   8  18        0.02       -6.68     10.34 o 
   2   8  18       96.79      104.63     15.33 o 
   3   8  18        6.76        0.60     11.77 o 
   4   8  18       11.15       31.80     17.99 o 
   5   8  18        2.10       -1.77     14.52 o 
   6   8  18       56.92       51.94     21.27 o 
   1   9  18        6.33        3.67     10.94 o 
   2   9  18       19.04       22.66      9.78 o 
   3   9  18       17.02       17.06     12.82 o 
   4   9  18        2.75        9.65     13.53 o 
   5   9  18        2.52       24.42     15.94 o 
   0  10  18      177.27      180.63     20.69 o 
   1  10  18        4.38        1.49      9.39 o 
   2  10  18       45.99       65.99     10.66 o 
   3  10  18        6.33        4.48      7.73 o 
   4  10  18       68.33       67.97     23.29 o 
   5  10  18       15.12       -0.13     17.70 o 
   1  11  18       32.14       48.04     11.45 o 
   2  11  18       34.04       71.32     13.01 o 
   3  11  18        7.97        3.54      9.53 o 
   4  11  18        8.01       -6.00     13.49 o 
   5  11  18      102.08       75.06     28.42 o 
   0  12  18       66.45       79.24     17.67 o 
   1  12  18      187.41      228.68     26.78 o 
   2  12  18       29.37       20.98     12.14 o 
   3  12  18       13.44       16.72     10.00 o 
   4  12  18       83.13       67.04     13.08 o 
   5  12  18       10.66        4.62     16.47 o 
   1  13  18        3.48       13.38     11.25 o 
   2  13  18        1.23       -5.23     11.06 o 
   3  13  18        7.79        4.43     16.69 o 
   4  13  18       51.20       25.00     11.94 o 
   0  14  18      197.31      251.18     28.49 o 
   1  14  18       33.51       10.60     14.33 o 
   2  14  18        5.54       12.92     11.81 o 
   3  14  18       23.46       15.84     11.41 o 
   4  14  18       13.45       15.68     12.44 o 
   1  15  18      194.91      183.69     18.01 o 
   2  15  18       28.20       24.92     13.36 o 
   3  15  18       62.78       76.03     14.42 o 
   4  15  18        4.19        0.96     14.52 o 
   0  16  18       44.39       54.10     24.66 o 
   1  16  18       33.39       35.29     13.58 o 
   2  16  18        5.62       -3.82     12.89 o 
   3  16  18       39.37       14.84     21.14 o 
   1  17  18        1.81       10.32     12.78 o 
   2  17  18        1.64        6.37     12.35 o 
   0  18  18        8.38        3.93     20.89 o 
   1  18  18       44.04       20.90     14.50 o 
   1   1  19       60.44       44.62     13.57 o 
   2   1  19       27.93       28.81     12.60 o 
   3   1  19       88.01      112.55     17.72 o 
   4   1  19       76.52       60.58     17.51 o 
   5   1  19       27.83       33.58     17.22 o 
   6   1  19      164.78      225.30     34.09 o 
   0   2  19      113.62       94.76     27.24 o 
   1   2  19       17.62       -4.77     11.58 o 
   2   2  19      176.09      185.33     28.54 o 
   3   2  19       16.34       14.27     13.09 o 
   4   2  19        3.21      -12.95     12.95 o 
   5   2  19        1.23      -10.14     15.47 o 
   6   2  19        3.38        6.57     28.07 o 
   1   3  19        0.06      -10.52     10.52 o 
   2   3  19        1.43       -9.74      9.74 o 
   3   3  19        0.74       -1.78     11.57 o 
   4   3  19        5.46       -7.67     14.65 o 
   5   3  19       17.36        3.99     17.44 o 
   6   3  19       14.62       27.75     21.06 o 
   0   4  19        4.87       32.44     16.79 o 
   1   4  19      310.73      302.15     26.06 o 
   2   4  19       60.37       76.61     16.23 o 
   3   4  19        8.37       15.99     12.35 o 
   4   4  19       41.32       10.23     13.88 o 
   5   4  19        6.06        1.44     15.88 o 
   6   4  19        3.10       -1.78     19.76 o 
   1   5  19       28.78       19.13      9.81 o 
   2   5  19      117.95      124.22     15.25 o 
   3   5  19      169.17      164.31     18.40 o 
   4   5  19        0.94      -12.05     12.05 o 
   5   5  19       13.29       -3.57     14.07 o 
   6   5  19       26.03       28.38     22.60 o 
   0   6  19        0.08       18.53     15.34 o 
   1   6  19       11.45       -8.11      9.27 o 
   2   6  19        0.55       -9.66     10.14 o 
   3   6  19       33.04       20.70     13.15 o 
   4   6  19        0.54       -5.71     12.88 o 
   5   6  19       87.32       95.52     26.69 o 
   1   7  19       52.20       70.34     13.20 o 
   2   7  19       21.70       30.99     10.66 o 
   3   7  19      121.32       95.44     19.12 o 
   4   7  19        0.73       -8.71     12.81 o 
   5   7  19        2.44       -5.90     15.03 o 
   0   8  19      277.46      277.51     23.94 o 
   1   8  19       15.25       13.11     10.82 o 
   2   8  19      107.26      102.97     13.41 o 
   3   8  19        1.14        1.95     12.43 o 
   4   8  19       45.73       72.46     16.22 o 
   5   8  19        9.51       -6.40     17.46 o 
   1   9  19       46.33       18.67     12.16 o 
   2   9  19       27.63       28.02     10.92 o 
   3   9  19       75.70      101.95     14.66 o 
   4   9  19       35.31        8.49     15.04 o 
   5   9  19       23.80       12.13     26.67 o 
   0  10  19       11.78       -3.64     13.17 o 
   1  10  19       11.76       15.42     23.25 o 
   2  10  19       27.92       20.40     14.36 o 
   3  10  19       16.01       28.69     15.94 o 
   4  10  19       42.03       74.86     18.15 o 
   5  10  19        2.82      -15.60     15.60 o 
   1  11  19       20.80       27.34     16.92 o 
   2  11  19       18.68       17.81     13.03 o 
   3  11  19       66.38       70.59     12.27 o 
   4  11  19       43.02       48.18     12.83 o 
   0  12  19      103.25      139.00     20.52 o 
   1  12  19       60.13       54.28     17.27 o 
   2  12  19        0.47      -11.25     11.25 o 
   3  12  19       15.52       17.15     10.68 o 
   4  12  19        0.82       -5.85     11.74 o 
   1  13  19        4.52      -11.75     11.75 o 
   2  13  19       16.56       22.53     18.95 o 
   3  13  19       22.58       29.40     14.12 o 
   4  13  19        0.04      -10.42     10.42 o 
   0  14  19        0.12       -8.80     17.53 o 
   1  14  19        0.17        5.28     15.00 o 
   2  14  19       80.31       94.42     15.91 o 
   3  14  19      131.66      148.86     30.72 o 
   1  15  19       64.56       69.38     16.28 o 
   2  15  19       16.55       31.84     13.92 o 
   3  15  19        4.74       10.98     12.92 o 
   0  16  19        0.03        6.16     18.72 o 
   1  16  19       13.10        3.81     13.01 o 
   2  16  19       48.73       25.71     16.90 o 
   1  17  19        1.69        2.65     12.27 o 
   0   0  20       22.17       20.14     21.32 o 
   1   0  20      133.00       82.92     29.61 o 
   2   0  20      116.95      129.42     23.86 o 
   3   0  20        2.20      -12.01     27.83 o 
   4   0  20        0.35        7.53     20.89 o 
   5   0  20        9.10       -3.37     21.34 o 
   1   1  20       42.23       43.09     20.73 o 
   2   1  20        0.04        1.33     11.46 o 
   3   1  20       26.59       12.91     13.41 o 
   4   1  20       24.10       46.97     16.99 o 
   5   1  20        6.44      -16.22     16.22 o 
   0   2  20        0.13       29.61     22.50 o 
   1   2  20       33.30       27.95     18.72 o 
   2   2  20      209.94      189.72     19.37 o 
   3   2  20        9.40       -1.04     16.79 o 
   4   2  20      166.67      184.98     22.34 o 
   5   2  20       53.30       29.96     21.37 o 
   1   3  20      120.59      114.07     19.62 o 
   2   3  20        2.14       -3.16     11.87 o 
   3   3  20        8.61        6.76     13.16 o 
   4   3  20       15.72        2.31     14.93 o 
   5   3  20      181.82      202.32     25.28 o 
   0   4  20        5.60        0.22     24.28 o 
   1   4  20       40.35       25.84     13.29 o 
   2   4  20        4.59      -13.64     18.29 o 
   3   4  20      100.51       60.68     14.99 o 
   4   4  20       64.44       81.96     18.82 o 
   5   4  20        0.35        3.98     16.63 o 
   1   5  20      185.66      212.15     16.87 o 
   2   5  20        2.98       -6.12     12.24 o 
   3   5  20      230.15      232.23     20.47 o 
   4   5  20       49.93       21.50     15.13 o 
   5   5  20        7.60       10.37     17.69 o 
   0   6  20       73.72       70.59     20.40 o 
   1   6  20        0.41       -3.26      9.92 o 
   2   6  20        4.83       28.14     14.46 o 
   3   6  20        0.01       -0.52     12.06 o 
   4   6  20       21.52        0.47     14.60 o 
   5   6  20       10.39        0.99     15.08 o 
   1   7  20       91.24       90.62     13.78 o 
   2   7  20        2.77       -2.68     10.31 o 
   3   7  20       51.93       54.19     19.45 o 
   4   7  20        0.29       -2.59     13.90 o 
   5   7  20       13.32      -14.71     16.02 o 
   0   8  20      253.20      320.69     50.94 o 
   1   8  20        5.32       15.01     10.69 o 
   2   8  20      121.79      129.27     15.60 o 
   3   8  20       11.84        3.06     12.88 o 
   4   8  20        0.01       11.19     14.64 o 
   1   9  20        5.23        8.93     12.31 o 
   2   9  20        1.63       -3.11     10.82 o 
   3   9  20        0.43        9.61      9.70 o 
   4   9  20        0.05      -14.29     14.29 o 
   0  10  20      172.55      168.21     36.72 o 
   1  10  20        6.96      -10.89     11.13 o 
   2  10  20      196.89      229.81     20.97 o 
   3  10  20       25.47        9.82     11.10 o 
   4  10  20       49.05       40.64     16.30 o 
   1  11  20      108.63      100.36     16.64 o 
   2  11  20        0.67        0.42     11.01 o 
   3  11  20        1.35      -10.45     10.45 o 
   4  11  20        9.09       -5.91     10.06 o 
   0  12  20        1.00       18.08     17.15 o 
   1  12  20       12.64       16.33     13.46 o 
   2  12  20       67.21       50.29     20.91 o 
   3  12  20        0.28        8.13     11.66 o 
   1  13  20       34.12       34.33     15.56 o 
   2  13  20        1.08       -5.45     11.42 o 
   3  13  20       68.04       59.22     14.77 o 
   0  14  20      297.96      317.55     35.18 o 
   1  14  20        1.07       10.87     13.71 o 
   2  14  20        3.41       -7.55     12.58 o 
   1  15  20      163.82      145.01     38.13 o 
   1   1  21        0.31        8.70     17.99 o 
   2   1  21       18.03        2.01     13.84 o 
   3   1  21      105.41      129.96     19.52 o 
   4   1  21       32.78       25.80     17.43 o 
   0   2  21        4.74       26.78     22.50 o 
   1   2  21       29.23       43.23     20.10 o 
   2   2  21       46.46       43.44     16.50 o 
   3   2  21       69.77       60.07     28.21 o 
   4   2  21       39.04       34.18     17.38 o 
   1   3  21       60.60       37.21     14.95 o 
   2   3  21       18.68       42.24     16.50 o 
   3   3  21      181.88      209.18     22.40 o 
   4   3  21        4.80       20.64     16.38 o 
   0   4  21       32.92       47.58     19.89 o 
   1   4  21       42.41       62.98     14.33 o 
   2   4  21        0.14       -0.04     13.70 o 
   3   4  21       16.73       15.71     15.06 o 
   4   4  21        3.78      -14.61     14.61 o 
   1   5  21       29.96       23.51     12.59 o 
   2   5  21      121.76       87.49     17.72 o 
   3   5  21       90.15       62.39     15.20 o 
   4   5  21       41.88       45.62     17.24 o 
   0   6  21       13.13       24.87     23.69 o 
   1   6  21       36.73       65.10     14.65 o 
   2   6  21      400.92      389.75     26.18 o 
   3   6  21        0.44       -8.02     14.46 o 
   4   6  21       33.03       19.40     15.53 o 
   1   7  21        0.73       -3.42     11.79 o 
   2   7  21       15.52        2.20     10.99 o 
   3   7  21        9.18      -15.16     15.16 o 
   4   7  21        4.87       -9.95     13.76 o 
   0   8  21       34.63        9.48     23.69 o 
   1   8  21       91.39       78.01     17.51 o 
   2   8  21        2.35      -10.23     10.23 o 
   3   8  21        0.95      -10.08     10.08 o 
   4   8  21        3.26       12.76     14.91 o 
   1   9  21        1.53       -3.49     10.86 o 
   2   9  21        1.65       12.92     11.78 o 
   3   9  21       88.96       83.78     14.20 o 
   0  10  21        0.43       35.53     27.24 o 
   1  10  21       10.12       26.13     12.33 o 
   2  10  21        3.62       -0.98     11.58 o 
   3  10  21       13.32       -3.88     11.37 o 
   1  11  21        4.72       -6.69     17.22 o 
   2  11  21        5.08       -4.28     12.15 o 
   3  11  21        0.81       -3.27     11.77 o 
   0  12  21       27.27       56.85     29.61 o 
   1  12  21       61.37       61.95     17.61 o 
   2  12  21       30.72       48.16     13.98 o 
   1  13  21        5.62        0.53     13.46 o 
   0   0  22       67.93      106.60     30.80 o 
   1   0  22       18.80       13.03     26.06 o 
   2   0  22        0.95       -2.37     27.24 o 
   3   0  22       20.09       -1.47     20.40 o 
   4   0  22       39.28       35.53     25.13 o 
   1   1  22        7.00       34.60     19.67 o 
   2   1  22        0.33      -12.87     18.83 o 
   3   1  22        7.06       25.45     15.37 o 
   4   1  22       52.64       63.68     19.48 o 
   0   2  22       66.59       90.83     21.35 o 
   1   2  22        6.18       15.22     14.29 o 
   2   2  22        2.40       -5.53     18.83 o 
   3   2  22       41.20       23.02     18.83 o 
   4   2  22       38.05       30.61     17.23 o 
   1   3  22       20.50       24.08     14.97 o 
   2   3  22       15.80       15.40     20.94 o 
   3   3  22       34.83       55.85     19.45 o 
   4   3  22       71.40      149.87     23.24 o 
   0   4  22       24.39       48.56     27.24 o 
   1   4  22       20.21       19.63     14.92 o 
   2   4  22       39.37       25.56     21.73 o 
   3   4  22        0.03       -8.84     17.02 o 
   1   5  22        9.83       40.73     13.95 o 
   2   5  22       44.31       19.23     14.08 o 
   3   5  22       44.08       27.33     17.32 o 
   0   6  22       95.73       63.96     29.61 o 
   1   6  22        3.47      -11.87     11.87 o 
   2   6  22        3.25       -0.41     11.78 o 
   3   6  22       41.49       47.94     17.61 o 
   1   7  22       19.24       20.00     17.61 o 
   2   7  22        0.87       -7.59     11.30 o 
   3   7  22        9.35       17.60     22.40 o 
   0   8  22       86.62       74.62     29.61 o 
   1   8  22        2.72       10.69     13.25 o 
   2   8  22        0.12        7.36     12.07 o 
   1   9  22        8.70      -12.53     12.53 o 
   2   9  22        3.08      -12.89     12.89 o 
   0  10  22      136.70      181.23     39.09 o 
   1  10  22        2.26        6.37     14.78 o 
   2  10  22        0.35      -11.26     11.26 o 
   1  11  22       17.29       16.51     16.32 o 
   1   1  23       26.64        8.73     15.23 o 
   2   1  23       25.18        9.55     20.51 o 
   3   1  23       26.18       -4.83     26.06 o 
   0   2  23        5.13       15.23     27.83 o 
   1   2  23        3.22       -7.44     14.88 o 
   2   2  23       38.82       50.25     23.86 o 
   1   3  23       83.03      106.34     19.76 o 
   2   3  23       52.68       49.62     23.77 o 
   0   4  23       48.03       33.16     20.94 o 
   1   4  23       29.16       35.64     16.69 o 
   2   4  23        1.90       -6.46     18.58 o 
   1   5  23       29.66       12.49     18.02 o 
   2   5  23        7.90       26.24     16.19 o 
   0   6  23      109.99      136.22     35.53 o 
   1   6  23       30.51       19.48     14.37 o 
   2   6  23       68.41       65.78     16.52 o 
   1   7  23       19.37       -7.11     15.43 o 
   0   8  23       17.55       14.21     28.43 o 
   0   0  24       19.39        7.11     27.24 o 
   0   2  24        0.89       16.41     19.67 o 
                                                 
